# Supplementary material for: Establishment and Characterization of a New Intrahepatic Cholangiocarcinoma Cell Line Resistant to Gemcitabine
Source: Cancers (Basel). 2019 Apr 11;11(4):519. doi: 10.3390/cancers11040519 (PMC6520787; doi:10.3390/cancers11040519)
Supplement: Supplementary file 1 [file cancers-11-00519-s001.zip]

Archive with 3 entries (2 files):
- cancers-469693-suppl-layout/
- cancers-469693-suppl-layout/cancers-469693-suppl.-layout.docx
- cancers-469693-suppl-layout/Table S.xlsx
