# Supplementary material for: Establishment and Characterization of a New Intrahepatic Cholangiocarcinoma Cell Line Resistant to Gemcitabine
Source: Cancers (Basel). 2019 Apr 11;11(4):519. doi: 10.3390/cancers11040519 (PMC6520787; doi:10.3390/cancers11040519)
Supplement: Supplementary file 1 [file cancers-11-00519-s001.zip › cancers-469693-suppl-layout/Table S.xlsx]

## Sheet: Table S1
Table S1: Differentially expressed genes in MT-CHC01R1.5 vs MT-CHC01 parental cells.
ProbeName	Symbol	Name	logFC	AveExpr	t	P.Value	adj.P.Val	B
A_23_P218225	QPRT	quinolinate phosphoribosyltransferase	-7.18282	11.3351	-91.7872	4.66673e-13	1.35329e-08	19.4967
A_23_P87351	RRM1	ribonucleotide reductase M1	6.67517	13.9672	86.0643	7.68528e-13	1.35329e-08	19.2051
A_23_P429998	FOSB	FBJ murine osteosarcoma viral oncogene homolog B	-5.94053	9.97892	-81.5156	1.1705e-12	1.35329e-08	18.9452
A_23_P34233	QPRT	quinolinate phosphoribosyltransferase	-6.08206	9.66474	-80.2585	1.32028e-12	1.35329e-08	18.8685
A_23_P380754	PRSS1	protease, serine, 1 (trypsin 1)	-5.75697	10.8565	-76.0318	2.00762e-12	1.64625e-08	18.5934
A_23_P117104	AQP5	aquaporin 5	-5.46917	10.9817	-71.5687	3.20758e-12	2.19185e-08	18.2713
A_32_P178092	AFAP1-AS1	AFAP1 antisense RNA 1	-5.0086	8.65208	-66.2326	5.84489e-12	3.05023e-08	17.837
A_32_P112263	LOC101928353	uncharacterized LOC101928353	-6.39	9.72449	-66.078	5.95167e-12	3.05023e-08	17.8235
A_23_P127584	NNMT	nicotinamide N-methyltransferase	-5.6684	9.80154	-65.0672	6.70618e-12	3.05504e-08	17.7341
A_24_P696761	LEMD1	LEM domain containing 1	-4.70026	9.93282	-61.309	1.06295e-11	4.35756e-08	17.3807
A_23_P316501	NKAIN2	Na+/K+ transporting ATPase interacting 2	4.891	8.30868	60.5597	1.1691e-11	4.35756e-08	17.306
A_23_P145644	DDC	dopa decarboxylase (aromatic L-amino acid decarboxylase)	4.38522	8.54608	59.5009	1.34014e-11	4.5788e-08	17.1979
A_24_P217234	SLC3A1	solute carrier family 3 (amino acid transporter heavy chain), member 1	-4.57431	10.8141	-58.3675	1.55523e-11	4.73163e-08	17.0787
A_23_P8801	CYP3A5	cytochrome P450, family 3, subfamily A, polypeptide 5	-4.2917	10.5327	-57.6091	1.72092e-11	4.73163e-08	16.9969
A_23_P161280	SPOCK2	sparc/osteonectin, cwcv and kazal-like domains proteoglycan (testican) 2	4.22825	11.7891	57.5652	1.73108e-11	4.73163e-08	16.9921
A_23_P1691	MMP1	matrix metallopeptidase 1 (interstitial collagenase)	4.18626	9.42027	56.9546	1.88003e-11	4.81758e-08	16.925
A_23_P166306	CBS	cystathionine-beta-synthase	-4.20178	12.7628	-55.3148	2.35691e-11	5.68432e-08	16.739
A_23_P331928	CD109	CD109 molecule	4.26707	9.96843	54.0093	2.83531e-11	6.25516e-08	16.5848
A_23_P201706	S100A2	S100 calcium binding protein A2	3.92328	12.2756	53.8551	2.89873e-11	6.25516e-08	16.5663
A_23_P358917	CYP3A7	cytochrome P450, family 3, subfamily A, polypeptide 7	-3.994	10.0895	-53.4799	3.05985e-11	6.2727e-08	16.5207
A_23_P52939	SLC43A1	solute carrier family 43 (amino acid system L transporter), member 1	-4.01632	8.77189	-51.9307	3.8412e-11	7.49949e-08	16.3274
A_23_P408955	E2F2	E2F transcription factor 2	4.34298	10.3359	51.0744	4.36839e-11	7.96785e-08	16.2169
A_23_P91850	IL20RB	interleukin 20 receptor beta	-3.76843	11.5002	-50.9231	4.46977e-11	7.96785e-08	16.1971
A_23_P214168	COL12A1	collagen, type XII, alpha 1	3.90912	9.09691	50.2269	4.97194e-11	8.11703e-08	16.1048
A_23_P251574	KLHL24	kelch-like family member 24	-3.66257	8.46948	-50.1543	5.02786e-11	8.11703e-08	16.0951
A_23_P57379	CDC45	cell division cycle 45	3.74626	11.9409	49.6722	5.41786e-11	8.11703e-08	16.03
A_32_P49284	XLOC_l2_014504	0	-4.18015	12.6149	-49.3395	5.70691e-11	8.11703e-08	15.9845
A_24_P462899	CENPW	centromere protein W	3.86815	11.4969	49.1687	5.86204e-11	8.11703e-08	15.961
A_23_P57364	TFF2	trefoil factor 2	-4.06258	13.5036	-49.1669	5.8637e-11	8.11703e-08	15.9607
A_23_P61149	INPP5D	inositol polyphosphate-5-phosphatase, 145kDa	-4.44145	8.65666	-49.0293	5.99217e-11	8.11703e-08	15.9417
A_24_P149036	DPYSL3	dihydropyrimidinase-like 3	3.9599	10.7328	48.5505	6.46462e-11	8.11703e-08	15.8748
A_23_P218774	RAC2	ras-related C3 botulinum toxin substrate 2 (rho family, small GTP binding protein Rac2)	-3.6546	10.3118	-48.5065	6.51006e-11	8.11703e-08	15.8686
A_32_P2354	0	0	-4.03841	8.00858	-48.1322	6.91194e-11	8.11703e-08	15.8157
A_23_P118158	HS3ST2	heparan sulfate (glucosamine) 3-O-sulfotransferase 2	3.8619	8.79632	48.1321	6.91207e-11	8.11703e-08	15.8156
A_23_P81158	ADH1C	alcohol dehydrogenase 1C (class I), gamma polypeptide	4.02632	8.97825	48.1072	6.93972e-11	8.11703e-08	15.8121
A_23_P2920	SERPINA3	serpin peptidase inhibitor, clade A (alpha-1 antiproteinase, antitrypsin), member 3	-4.1663	12.672	-47.2913	7.92111e-11	8.11703e-08	15.6945
A_24_P399888	CENPM	centromere protein M	3.66869	10.5717	47.2889	7.92411e-11	8.11703e-08	15.6941
A_23_P252432	TM4SF4	transmembrane 4 L six family member 4	-4.07414	15.5799	-47.2795	7.93636e-11	8.11703e-08	15.6928
A_23_P29083	SLC19A1	solute carrier family 19 (folate transporter), member 1	3.57958	9.37143	47.1998	8.04048e-11	8.11703e-08	15.6811
A_24_P234196	RRM2	ribonucleotide reductase M2	3.52639	10.1193	47.1473	8.11e-11	8.11703e-08	15.6734
A_32_P53603	SHISA8	shisa family member 8	3.44269	8.8603	47.142	8.11703e-11	8.11703e-08	15.6726
A_32_P143245	CENPW	centromere protein W	3.95529	13.0258	46.8458	8.52243e-11	8.31951e-08	15.629
A_23_P85783	PHGDH	phosphoglycerate dehydrogenase	-3.61766	12.7806	-46.6135	8.85636e-11	8.36133e-08	15.5946
A_23_P26557	C16orf59	chromosome 16 open reading frame 59	3.97633	10.9988	46.4576	9.08869e-11	8.36133e-08	15.5713
A_23_P370989	MCM4	minichromosome maintenance complex component 4	4.24203	10.2255	46.3574	9.24167e-11	8.36133e-08	15.5563
A_23_P57306	CHAF1B	chromatin assembly factor 1, subunit B (p60)	3.38662	9.61565	46.2678	9.381e-11	8.36133e-08	15.5428
A_24_P339514	CYP2B6	cytochrome P450, family 2, subfamily B, polypeptide 6	-4.46824	12.1137	-46.018	9.78185e-11	8.37875e-08	15.5051
A_23_P139786	OASL	2'-5'-oligoadenylate synthetase-like	3.79052	11.0618	45.9602	9.87737e-11	8.37875e-08	15.4963
A_23_P214176	CD109	CD109 molecule	3.86181	8.53404	45.8788	1.00136e-10	8.37875e-08	15.4839
A_23_P100868	MYO19	myosin XIX	3.58273	10.0686	45.7065	1.03091e-10	8.45348e-08	15.4576
A_24_P329795	C10orf10	chromosome 10 open reading frame 10	-3.35019	10.0773	-45.1848	1.12657e-10	9.05677e-08	15.3771
A_23_P50096	TYMS	thymidylate synthetase	4.01477	12.1533	44.9765	1.16752e-10	9.20548e-08	15.3447
A_23_P118246	GINS2	GINS complex subunit 2 (Psf2 homolog)	3.44591	11.1453	44.8024	1.20306e-10	9.3067e-08	15.3173
A_23_P103720	AGMAT	agmatine ureohydrolase (agmatinase)	3.23329	8.90055	44.4324	1.28268e-10	9.52309e-08	15.2588
A_24_P332314	FAM111B	family with sequence similarity 111, member B	3.31054	8.31553	44.3738	1.29583e-10	9.52309e-08	15.2495
A_32_P121549	0	0	-3.3217	9.08578	-44.2774	1.3178e-10	9.52309e-08	15.2341
A_23_P208880	UHRF1	ubiquitin-like with PHD and ring finger domains 1	3.4929	9.14167	44.2508	1.32394e-10	9.52309e-08	15.2298
A_24_P225616	RRM2	ribonucleotide reductase M2	3.67571	8.78581	44.1376	1.35041e-10	9.54603e-08	15.2117
A_23_P85693	GBP2	guanylate binding protein 2, interferon-inducible	-3.31403	9.69225	-43.6581	1.46934e-10	1.01518e-07	15.1341
A_23_P75024	MSMB	microseminoprotein, beta-	3.19257	9.55864	43.5959	1.48562e-10	1.01518e-07	15.1239
A_23_P10385	DTL	denticleless E3 ubiquitin protein ligase homolog (Drosophila)	3.19528	9.62027	43.3422	1.55414e-10	1.02903e-07	15.0823
A_23_P82929	NOV	nephroblastoma overexpressed	3.4459	10.1999	43.3241	1.55917e-10	1.02903e-07	15.0794
A_23_P325562	SLC1A7	solute carrier family 1 (glutamate transporter), member 7	-3.21311	10.1882	-43.2456	1.58119e-10	1.02903e-07	15.0664
A_23_P251421	CDCA7	cell division cycle associated 7	3.32224	10.8522	43.1046	1.62158e-10	1.0344e-07	15.0431
A_23_P122796	HDDC2	HD domain containing 2	3.84083	9.02287	43.042	1.6399e-10	1.0344e-07	15.0327
A_23_P258944	DNAJB9	DnaJ (Hsp40) homolog, subfamily B, member 9	-3.64094	11.3594	-42.9324	1.67254e-10	1.039e-07	15.0144
A_23_P218770	RAC2	ras-related C3 botulinum toxin substrate 2 (rho family, small GTP binding protein Rac2)	-3.4326	10.0756	-42.5791	1.78279e-10	1.08851e-07	14.9552
A_23_P152838	CCL5	chemokine (C-C motif) ligand 5	4.43687	8.80736	42.5099	1.80533e-10	1.08851e-07	14.9435
A_32_P47538	0	0	-3.15898	8.76814	-42.3722	1.85116e-10	1.09996e-07	14.9202
A_23_P104318	DDIT4	DNA-damage-inducible transcript 4	-3.37635	13.5805	-42.2411	1.89602e-10	1.11053e-07	14.8979
A_23_P145694	ASNS	asparagine synthetase (glutamine-hydrolyzing)	-4.08261	13.6702	-41.9678	1.99352e-10	1.12087e-07	14.8511
A_23_P259621	LAT2	linker for activation of T cells family, member 2	-3.61854	9.24211	-41.9572	1.99738e-10	1.12087e-07	14.8493
A_23_P38959	VAV1	vav 1 guanine nucleotide exchange factor	-4.82649	8.57834	-41.9029	2.01749e-10	1.12087e-07	14.84
A_23_P143190	MYBL2	v-myb avian myeloblastosis viral oncogene homolog-like 2	3.62346	9.72808	41.8519	2.03656e-10	1.12087e-07	14.8312
A_23_P80032	E2F1	E2F transcription factor 1	3.46089	9.93404	41.8153	2.05037e-10	1.12087e-07	14.8249
A_23_P202427	HKDC1	hexokinase domain containing 1	-3.29762	12.3199	-41.6963	2.09599e-10	1.13073e-07	14.8043
A_24_P300777	ADAM8	ADAM metallopeptidase domain 8	-3.68377	11.8409	-41.6068	2.13108e-10	1.133e-07	14.7887
A_23_P214080	EGR1	early growth response 1	-3.49444	11.953	-41.5366	2.15907e-10	1.133e-07	14.7765
A_23_P70448	HIST1H1A	histone cluster 1, H1a	3.667	11.3235	41.4631	2.18881e-10	1.133e-07	14.7637
A_23_P74449	HPDL	4-hydroxyphenylpyruvate dioxygenase-like	3.1029	10.1281	41.3449	2.23762e-10	1.133e-07	14.743
A_23_P28886	PCNA	proliferating cell nuclear antigen	3.51023	11.9649	41.2661	2.27081e-10	1.133e-07	14.7292
A_23_P159907	MAGED4B	melanoma antigen family D, 4B	-4.13386	8.68267	-41.1403	2.32501e-10	1.133e-07	14.707
A_24_P936171	AGMAT	agmatine ureohydrolase (agmatinase)	3.23305	8.57678	41.0778	2.35246e-10	1.133e-07	14.696
A_24_P140608	HBEGF	heparin-binding EGF-like growth factor	-3.12045	9.6029	-41.0437	2.36759e-10	1.133e-07	14.6899
A_32_P74409	C11orf96	chromosome 11 open reading frame 96	-3.20036	9.99471	-40.877	2.44322e-10	1.133e-07	14.6603
A_23_P160559	ECM1	extracellular matrix protein 1	3.47349	10.5088	40.8715	2.44574e-10	1.133e-07	14.6594
A_24_P286114	SLC1A3	solute carrier family 1 (glial high affinity glutamate transporter), member 3	2.99094	8.3157	40.7585	2.4986e-10	1.133e-07	14.6392
A_23_P81898	UBD	ubiquitin D	3.56943	9.90379	40.7457	2.50467e-10	1.133e-07	14.6369
A_23_P218675	WFDC2	WAP four-disulfide core domain 2	2.96613	11.0873	40.7219	2.51602e-10	1.133e-07	14.6327
A_23_P97283	PAQR6	progestin and adipoQ receptor family member VI	-3.02089	9.57191	-40.67	2.54093e-10	1.133e-07	14.6234
A_24_P105102	PKMYT1	protein kinase, membrane associated tyrosine/threonine 1	3.04013	12.8809	40.6512	2.54999e-10	1.133e-07	14.62
A_23_P411833	WDR90	WD repeat domain 90	3.03743	11.0895	40.6136	2.56829e-10	1.133e-07	14.6133
A_23_P52451	HKDC1	hexokinase domain containing 1	-3.41483	10.4116	-40.5916	2.57904e-10	1.133e-07	14.6093
A_23_P374844	GAL	galanin/GMAP prepropeptide	2.98531	11.3671	40.5539	2.59762e-10	1.133e-07	14.6025
A_23_P162918	SERPINA3	serpin peptidase inhibitor, clade A (alpha-1 antiproteinase, antitrypsin), member 3	-3.87925	10.7609	-40.4824	2.63329e-10	1.13647e-07	14.5897
A_24_P360674	CDKN2B	cyclin-dependent kinase inhibitor 2B (p15, inhibits CDK4)	-3.0195	9.61756	-40.4138	2.66802e-10	1.13947e-07	14.5773
A_24_P55092	CD109	CD109 molecule	3.02776	7.92197	40.3558	2.69776e-10	1.14029e-07	14.5668
A_23_P146946	CST6	cystatin E/M	-2.9302	8.90173	-40.0673	2.85142e-10	1.19294e-07	14.5143
A_23_P391228	MANEAL	mannosidase, endo-alpha-like	2.99443	10.702	39.8623	2.96665e-10	1.22702e-07	14.4767
A_23_P74012	SPRR1A	small proline-rich protein 1A	3.11964	10.1532	39.8138	2.99467e-10	1.22702e-07	14.4678
A_23_P137016	SAT1	spermidine/spermine N1-acetyltransferase 1	-3.09625	12.8413	-39.7659	3.02265e-10	1.22702e-07	14.459
A_23_P1461	OPTN	optineurin	-3.23755	11.1396	-39.6799	3.0736e-10	1.23546e-07	14.4431
A_24_P146683	MSMB	microseminoprotein, beta-	3.09475	9.58393	39.5021	3.18203e-10	1.25692e-07	14.4101
A_24_P169873	0	0	-3.05012	7.65583	-39.4667	3.20417e-10	1.25692e-07	14.4035
A_32_P86763	TGM2	transglutaminase 2	-3.3896	8.95507	-39.4432	3.21893e-10	1.25692e-07	14.3991
A_23_P62709	SPRR3	small proline-rich protein 3	2.89881	9.70475	39.373	3.26348e-10	1.26229e-07	14.386
A_24_P18137	NEFL	neurofilament, light polypeptide	2.9992	8.60549	39.2597	3.33694e-10	1.27864e-07	14.3647
A_23_P167983	HIST1H2AC	histone cluster 1, H2ac	-2.85748	8.62854	-39.1249	3.42672e-10	1.29498e-07	14.3394
A_23_P110686	STC2	stanniocalcin 2	-2.92927	10.657	-39.0687	3.46493e-10	1.29498e-07	14.3288
A_23_P72550	ULK1	unc-51 like autophagy activating kinase 1	-3.37054	11.6647	-39.05	3.47776e-10	1.29498e-07	14.3253
A_23_P108835	YPEL5	yippee-like 5 (Drosophila)	-3.12166	10.6787	-39.0093	3.50591e-10	1.29498e-07	14.3176
A_24_P48856	CBS	cystathionine-beta-synthase	-3.20776	8.65173	-38.921	3.5678e-10	1.30607e-07	14.3008
A_24_P178167	0	0	-3.01566	8.90993	-38.7631	3.68148e-10	1.32659e-07	14.2708
A_24_P14464	WFDC2	WAP four-disulfide core domain 2	3.01235	9.66179	38.7535	3.68858e-10	1.32659e-07	14.269
A_23_P141315	NLE1	notchless homolog 1 (Drosophila)	2.98674	10.6015	38.4412	3.92632e-10	1.39982e-07	14.209
A_23_P135494	CLIC4	chloride intracellular channel 4	-2.99696	10.703	-38.3408	4.00639e-10	1.41605e-07	14.1896
A_23_P28153	SCLY	selenocysteine lyase	3.12311	8.44075	38.2166	4.10801e-10	1.43527e-07	14.1656
A_23_P68547	MCM8	minichromosome maintenance complex component 8	2.85015	9.5892	38.1892	4.13077e-10	1.43527e-07	14.1602
A_24_P394510	HIST1H2AJ	histone cluster 1, H2aj	2.85292	12.2546	38.1	4.20598e-10	1.44912e-07	14.1429
A_24_P915806	HNMT	histamine N-methyltransferase	-2.80162	9.02208	-37.5905	4.66655e-10	1.5944e-07	14.0426
A_32_P2883	LOC100996457	uncharacterized LOC100996457	-3.12239	8.12623	-37.433	4.82024e-10	1.62133e-07	14.0113
A_23_P415401	KLF9	Kruppel-like factor 9	-3.09474	9.37595	-37.4288	4.82446e-10	1.62133e-07	14.0105
A_23_P88731	RAD51	RAD51 recombinase	2.82577	10.9341	37.2787	4.97639e-10	1.65494e-07	13.9804
A_23_P39840	VAMP5	vesicle-associated membrane protein 5	-2.83509	8.47964	-37.2508	5.00519e-10	1.65494e-07	13.9748
A_23_P348636	FOXJ1	forkhead box J1	2.70155	8.09381	37.0398	5.22949e-10	1.71527e-07	13.9323
A_23_P350824	DPYSL2	dihydropyrimidinase-like 2	-2.69939	13.1948	-36.8932	5.39201e-10	1.7366e-07	13.9026
A_23_P155335	PLD1	phospholipase D1, phosphatidylcholine-specific	-3.05819	10.3953	-36.8504	5.44044e-10	1.7366e-07	13.8939
A_23_P8055	NRM	nurim (nuclear envelope membrane protein)	2.96697	9.53263	36.8147	5.48128e-10	1.7366e-07	13.8866
A_23_P56659	DQX1	DEAQ box RNA-dependent ATPase 1	-2.71008	8.20655	-36.7872	5.513e-10	1.7366e-07	13.881
A_23_P53856	N4BP2L2	NEDD4 binding protein 2-like 2	-3.07277	11.483	-36.7764	5.52557e-10	1.7366e-07	13.8788
A_24_P217834	HIST1H3D	histone cluster 1, H3d	2.76786	12.6758	36.7356	5.57305e-10	1.7366e-07	13.8705
A_32_P221799	HIST1H2AM	histone cluster 1, H2am	2.90224	10.845	36.6528	5.67096e-10	1.7366e-07	13.8536
A_23_P31143	TPD52L1	tumor protein D52-like 1	2.78383	14.0117	36.631	5.697e-10	1.7366e-07	13.8491
A_23_P119196	KLF2	Kruppel-like factor 2	-2.67581	12.8793	-36.622	5.70782e-10	1.7366e-07	13.8472
A_23_P146830	SLC25A10	solute carrier family 25 (mitochondrial carrier; dicarboxylate transporter), member 10	2.78981	9.44698	36.5875	5.74947e-10	1.7366e-07	13.8402
A_23_P67198	CPAMD8	C3 and PZP-like, alpha-2-macroglobulin domain containing 8	-3.02954	8.2635	-36.5785	5.76041e-10	1.7366e-07	13.8383
A_23_P259741	SATB1	SATB homeobox 1	-2.84405	8.68286	-36.5315	5.81781e-10	1.7411e-07	13.8287
A_23_P206441	FANCA	Fanconi anemia, complementation group A	2.99859	8.61088	36.4388	5.93307e-10	1.76272e-07	13.8095
A_23_P152284	SNRNP25	small nuclear ribonucleoprotein 25kDa (U11/U12)	2.74633	11.3505	36.363	6.02915e-10	1.77838e-07	13.7939
A_24_P73370	ULK1	unc-51 like autophagy activating kinase 1	-2.88509	9.30311	-36.3131	6.09335e-10	1.78316e-07	13.7835
A_23_P154379	NAT8	N-acetyltransferase 8 (GCN5-related, putative)	-2.82047	7.59734	-36.2831	6.13234e-10	1.78316e-07	13.7773
A_23_P132277	MCM5	minichromosome maintenance complex component 5	3.30401	11.5484	36.1263	6.34069e-10	1.83076e-07	13.7447
A_23_P218079	SLC38A2	solute carrier family 38, member 2	-2.65461	11.6313	-36.0312	6.47093e-10	1.8399e-07	13.7248
A_24_P101402	NOP56	NOP56 ribonucleoprotein	2.81223	13.4242	36.0265	6.47745e-10	1.8399e-07	13.7238
A_23_P163306	CGNL1	cingulin-like 1	-2.89115	8.44679	-35.94	6.59869e-10	1.8399e-07	13.7057
A_23_P401106	PDE2A	phosphodiesterase 2A, cGMP-stimulated	-2.69943	8.45537	-35.9272	6.61687e-10	1.8399e-07	13.703
A_23_P146554	PTGDS	prostaglandin D2 synthase 21kDa (brain)	-2.77174	8.51897	-35.9169	6.63148e-10	1.8399e-07	13.7008
A_23_P154786	MAP1LC3A	microtubule-associated protein 1 light chain 3 alpha	-2.6492	7.9833	-35.8396	6.74263e-10	1.8399e-07	13.6846
A_23_P152136	GINS3	GINS complex subunit 3 (Psf3 homolog)	2.70114	10.6925	35.8389	6.74359e-10	1.8399e-07	13.6844
A_24_P289753	0	0	3.02149	11.0732	35.8175	6.77477e-10	1.8399e-07	13.6799
A_23_P31073	MYB	v-myb avian myeloblastosis viral oncogene homolog	3.05818	8.7559	35.8165	6.77621e-10	1.8399e-07	13.6797
A_23_P207221	SLC47A1	solute carrier family 47 (multidrug and toxin extrusion), member 1	2.83453	7.79527	35.7706	6.84365e-10	1.84598e-07	13.67
A_23_P259189	CLIC4	chloride intracellular channel 4	-2.63621	9.03211	-35.6975	6.95244e-10	1.86307e-07	13.6545
A_24_P333421	ZNF862	zinc finger protein 862	-2.60709	8.02638	-35.594	7.10985e-10	1.89288e-07	13.6326
A_23_P31437	CYP2W1	cytochrome P450, family 2, subfamily W, polypeptide 1	3.14819	10.0495	35.5316	7.2068e-10	1.90631e-07	13.6193
A_23_P74609	G0S2	G0/G1 switch 2	-2.99634	8.24486	-35.4791	7.28941e-10	1.90969e-07	13.6081
A_23_P52761	MMP7	matrix metallopeptidase 7 (matrilysin, uterine)	-3.43874	13.1789	-35.4401	7.35157e-10	1.90969e-07	13.5998
A_23_P7528	DPYSL3	dihydropyrimidinase-like 3	2.6406	7.6278	35.4353	7.35928e-10	1.90969e-07	13.5987
A_23_P168014	HIST1H2AJ	histone cluster 1, H2aj	2.6769	13.3116	35.3194	7.54761e-10	1.9168e-07	13.5739
A_23_P71480	DEFB1	defensin, beta 1	-2.59488	11.1777	-35.2877	7.60004e-10	1.9168e-07	13.5671
A_32_P109296	TICRR	TOPBP1-interacting checkpoint and replication regulator	2.64064	10.2208	35.2778	7.61643e-10	1.9168e-07	13.565
A_24_P38951	RELT	RELT tumor necrosis factor receptor	2.77019	10.042	35.2481	7.66601e-10	1.9168e-07	13.5586
A_23_P153185	SERPINB2	serpin peptidase inhibitor, clade B (ovalbumin), member 2	2.95565	10.8079	35.2452	7.67086e-10	1.9168e-07	13.558
A_32_P103633	MCM2	minichromosome maintenance complex component 2	3.35983	11.2566	35.2277	7.70031e-10	1.9168e-07	13.5542
A_23_P126103	CTH	cystathionase (cystathionine gamma-lyase)	-2.67831	11.9316	-35.1379	7.85341e-10	1.9168e-07	13.5349
A_23_P387471	MICB	MHC class I polypeptide-related sequence B	2.56246	9.71449	35.1243	7.87699e-10	1.9168e-07	13.5319
A_23_P83007	LURAP1L	leucine rich adaptor protein 1-like	-2.83112	9.14029	-35.1188	7.88643e-10	1.9168e-07	13.5307
A_23_P38106	SPHK1	sphingosine kinase 1	2.61911	8.19324	35.1164	7.89058e-10	1.9168e-07	13.5302
A_24_P928639	CAPN15	calpain 15	2.57938	7.84272	35.1054	7.90979e-10	1.9168e-07	13.5278
A_23_P25873	WDHD1	WD repeat and HMG-box DNA binding protein 1	2.61283	8.96856	35.0836	7.94769e-10	1.9168e-07	13.5231
A_23_P159775	GABRE	gamma-aminobutyric acid (GABA) A receptor, epsilon	-2.62322	11.4868	-34.9269	8.22689e-10	1.95146e-07	13.4891
A_24_P691826	LOC645638	WDNM1-like pseudogene	2.59978	7.70662	34.9268	8.22707e-10	1.95146e-07	13.4891
A_23_P97339	SLC16A4	solute carrier family 16, member 4	-2.6925	8.72615	-34.9229	8.23421e-10	1.95146e-07	13.4882
A_23_P144959	VCAN	versican	-3.08613	7.77752	-34.8609	8.34777e-10	1.967e-07	13.4747
A_23_P14863	CHAC1	ChaC, cation transport regulator homolog 1 (E. coli)	-4.37649	11.3328	-34.7561	8.54386e-10	1.99942e-07	13.4518
A_23_P97990	HTRA1	HtrA serine peptidase 1	3.21357	10.2454	34.7355	8.58286e-10	1.99942e-07	13.4473
A_23_P74115	RAD54L	RAD54-like (S. cerevisiae)	2.65235	9.54951	34.5763	8.89235e-10	2.04324e-07	13.4123
A_23_P36882	NTS	neurotensin	-2.57327	10.8127	-34.5691	8.90662e-10	2.04324e-07	13.4108
A_23_P11629	TMEM61	transmembrane protein 61	-2.69282	8.91616	-34.5542	8.93646e-10	2.04324e-07	13.4074
A_32_P174303	MPV17L	MPV17 mitochondrial membrane protein-like	2.61515	7.35346	34.521	9.00281e-10	2.04324e-07	13.4001
A_23_P30799	HIST1H3F	histone cluster 1, H3f	2.68402	11.6315	34.5124	9.02017e-10	2.04324e-07	13.3982
A_24_P15754	TOMM40	translocase of outer mitochondrial membrane 40 homolog (yeast)	2.81	9.78302	34.398	9.25405e-10	2.06624e-07	13.3729
A_23_P423012	DUSP27	dual specificity phosphatase 27 (putative)	-2.55148	7.5545	-34.3854	9.28017e-10	2.06624e-07	13.3701
A_23_P81912	TUBB	tubulin, beta class I	2.65967	12.6882	34.3658	9.32124e-10	2.06624e-07	13.3658
A_23_P28878	C20orf27	chromosome 20 open reading frame 27	2.63811	9.39997	34.3648	9.32326e-10	2.06624e-07	13.3655
A_23_P102611	WISP2	WNT1 inducible signaling pathway protein 2	-2.51887	9.57166	-34.3369	9.38189e-10	2.06745e-07	13.3593
A_23_P416036	HAUS7	HAUS augmin-like complex, subunit 7	2.53055	9.41621	34.3143	9.42958e-10	2.06745e-07	13.3543
A_23_P37704	CDT1	chromatin licensing and DNA replication factor 1	3.29849	12.8297	34.2463	9.57486e-10	2.07771e-07	13.3392
A_23_P258887	ALDH1L1	aldehyde dehydrogenase 1 family, member L1	-2.77228	9.06982	-34.2224	9.62653e-10	2.07771e-07	13.3338
A_23_P366812	AQP5	aquaporin 5	-3.32833	8.52276	-34.1972	9.68136e-10	2.07771e-07	13.3282
A_24_P38347	DPYSL2	dihydropyrimidinase-like 2	-2.61127	11.1708	-34.1921	9.69253e-10	2.07771e-07	13.3271
A_23_P334173	LY75	lymphocyte antigen 75	-2.87541	8.36754	-34.1727	9.73492e-10	2.07771e-07	13.3228
A_23_P91328	NOP56	NOP56 ribonucleoprotein	2.8003	13.173	34.1521	9.78045e-10	2.07771e-07	13.3181
A_23_P34915	ATF3	activating transcription factor 3	-2.65171	12.5014	-34.1067	9.88119e-10	2.08829e-07	13.308
A_23_P23303	EXO1	exonuclease 1	2.86783	8.60358	34.081	9.93868e-10	2.08967e-07	13.3022
A_23_P157136	SCIN	scinderin	-2.53889	8.07031	-33.9204	1.03075e-09	2.14931e-07	13.2661
A_23_P205355	SERPINA5	serpin peptidase inhibitor, clade A (alpha-1 antiproteinase, antitrypsin), member 5	-3.13525	11.2267	-33.9025	1.03494e-09	2.14931e-07	13.262
A_23_P208866	GMFG	glia maturation factor, gamma	2.82519	8.01807	33.8897	1.03796e-09	2.14931e-07	13.2591
A_23_P93690	MCM7	minichromosome maintenance complex component 7	2.54764	14.6889	33.8451	1.04855e-09	2.1595e-07	13.2491
A_23_P150693	FJX1	four jointed box 1 (Drosophila)	2.77403	9.08802	33.8248	1.05341e-09	2.1595e-07	13.2445
A_23_P330070	TFPI	tissue factor pathway inhibitor (lipoprotein-associated coagulation inhibitor)	-2.47951	9.2858	-33.7504	1.07143e-09	2.1855e-07	13.2276
A_23_P819	ISG15	ISG15 ubiquitin-like modifier	2.71138	14.337	33.6036	1.10806e-09	2.24904e-07	13.1942
A_23_P138541	AKR1C3	aldo-keto reductase family 1, member C3	-2.77039	12.796	-33.5565	1.1201e-09	2.26227e-07	13.1834
A_24_P918147	FBXO32	F-box protein 32	-2.44743	8.92656	-33.4769	1.14079e-09	2.29276e-07	13.1652
A_23_P254741	SOD3	superoxide dismutase 3, extracellular	2.52983	10.3038	33.3803	1.16647e-09	2.31982e-07	13.143
A_23_P428738	ANG	angiogenin, ribonuclease, RNase A family, 5	-2.54641	11.6092	-33.3743	1.16809e-09	2.31982e-07	13.1417
A_23_P10156	CHMP6	charged multivesicular body protein 6	2.47058	8.84517	33.3525	1.17399e-09	2.31982e-07	13.1366
A_23_P373992	WDR90	WD repeat domain 90	2.50129	8.15183	33.3419	1.17689e-09	2.31982e-07	13.1342
A_23_P150365	REXO2	RNA exonuclease 2	-2.61003	12.0697	-33.1657	1.22594e-09	2.39953e-07	13.0935
A_23_P378722	SAT1	spermidine/spermine N1-acetyltransferase 1	-3.27538	11.7905	-33.1549	1.22903e-09	2.39953e-07	13.0909
A_23_P117797	CLN6	ceroid-lipofuscinosis, neuronal 6, late infantile, variant	3.21094	10.1817	33.1009	1.24456e-09	2.4095e-07	13.0784
A_23_P216052	FAM83A	family with sequence similarity 83, member A	-2.64823	7.8285	-33.0963	1.24589e-09	2.4095e-07	13.0773
A_23_P156708	TNXB	tenascin XB	-2.58586	9.21558	-33.0755	1.25192e-09	2.4098e-07	13.0725
A_23_P7873	MCM3	minichromosome maintenance complex component 3	2.54021	13.0941	33.0018	1.27364e-09	2.43476e-07	13.0553
A_23_P39116	LIG1	ligase I, DNA, ATP-dependent	2.45994	11.6208	32.933	1.2943e-09	2.43476e-07	13.0393
A_23_P42868	IGFBP1	insulin-like growth factor binding protein 1	-3.2906	8.3735	-32.9172	1.29908e-09	2.43476e-07	13.0356
A_23_P375104	FANCI	Fanconi anemia, complementation group I	2.722	10.1366	32.9117	1.30075e-09	2.43476e-07	13.0343
A_23_P117852	KIAA0101	KIAA0101	2.48763	12.9253	32.9077	1.30197e-09	2.43476e-07	13.0334
A_23_P39465	BST2	bone marrow stromal cell antigen 2	-2.76356	12.2366	-32.9009	1.30406e-09	2.43476e-07	13.0318
A_23_P40847	CHST2	carbohydrate (N-acetylglucosamine-6-O) sulfotransferase 2	2.62882	7.78492	32.8931	1.30646e-09	2.43476e-07	13.0299
A_24_P175612	SFXN2	sideroflexin 2	2.62709	8.04586	32.8409	1.32252e-09	2.44422e-07	13.0177
A_23_P404606	CREBRF	CREB3 regulatory factor	-2.87925	8.50345	-32.8379	1.32346e-09	2.44422e-07	13.017
A_23_P213944	HBEGF	heparin-binding EGF-like growth factor	-2.59939	8.53081	-32.7687	1.34513e-09	2.47312e-07	13.0007
A_23_P202219	CALHM2	calcium homeostasis modulator 2	-2.5765	7.4626	-32.6724	1.37599e-09	2.50739e-07	12.978
A_32_P124580	SAMD8	sterile alpha motif domain containing 8	-2.41043	9.97697	-32.6538	1.38204e-09	2.50739e-07	12.9736
A_23_P141394	WIPI1	WD repeat domain, phosphoinositide interacting 1	-2.77688	11.0328	-32.6476	1.38408e-09	2.50739e-07	12.9722
A_23_P81859	HIST1H2AH	histone cluster 1, H2ah	2.43678	12.982	32.6349	1.38824e-09	2.50739e-07	12.9692
A_23_P161190	VIM	vimentin	2.53065	7.96879	32.5736	1.40849e-09	2.53281e-07	12.9547
A_23_P311912	AHNAK2	AHNAK nucleoprotein 2	-2.55157	10.2404	-32.4702	1.44343e-09	2.58431e-07	12.9301
A_23_P6433	MB	myoglobin	-2.47968	7.43721	-32.4261	1.4586e-09	2.5978e-07	12.9196
A_23_P419107	TCP11L2	t-complex 11, testis-specific-like 2	-2.59297	7.55398	-32.3847	1.47304e-09	2.5978e-07	12.9097
A_24_P321093	SPOCK2	sparc/osteonectin, cwcv and kazal-like domains proteoglycan (testican) 2	2.35707	8.25241	32.3457	1.48678e-09	2.5978e-07	12.9004
A_23_P21706	CTPS1	CTP synthase 1	2.80384	11.3894	32.3428	1.4878e-09	2.5978e-07	12.8997
A_23_P50455	POLD1	polymerase (DNA directed), delta 1, catalytic subunit	2.40734	10.9947	32.331	1.49199e-09	2.5978e-07	12.8969
A_24_P174924	HIST1H3B	histone cluster 1, H3b	2.67077	12.7375	32.2834	1.50904e-09	2.5978e-07	12.8855
A_23_P41424	SLC39A8	solute carrier family 39 (zinc transporter), member 8	2.36169	8.16699	32.2731	1.51273e-09	2.5978e-07	12.883
A_23_P52714	FGF19	fibroblast growth factor 19	-2.5072	7.52218	-32.2548	1.51936e-09	2.5978e-07	12.8787
A_23_P29953	IL15	interleukin 15	-2.61107	8.49252	-32.2492	1.52142e-09	2.5978e-07	12.8773
A_24_P142269	HIRIP3	HIRA interacting protein 3	2.4785	8.69323	32.2389	1.52516e-09	2.5978e-07	12.8748
A_23_P93258	HIST1H3B	histone cluster 1, H3b	2.78608	11.7886	32.2373	1.52574e-09	2.5978e-07	12.8744
A_23_P20494	NDRG1	N-myc downstream regulated 1	-2.56581	12.43	-32.2338	1.527e-09	2.5978e-07	12.8736
A_23_P83368	WWOX	WW domain containing oxidoreductase	2.3441	9.61725	32.1812	1.54633e-09	2.61278e-07	12.861
A_23_P252874	GPR116	G protein-coupled receptor 116	-2.45906	7.5451	-32.1725	1.54957e-09	2.61278e-07	12.8589
A_24_P409881	0	0	2.8316	12.4566	32.1581	1.55493e-09	2.61278e-07	12.8554
A_32_P114246	USP47	ubiquitin specific peptidase 47	-2.48487	8.75252	-32.1075	1.5739e-09	2.63388e-07	12.8432
A_23_P52569	NUDT8	nudix (nucleoside diphosphate linked moiety X)-type motif 8	2.41967	10.1825	32.0241	1.60575e-09	2.67625e-07	12.8231
A_23_P41888	PHYKPL	5-phosphohydroxy-L-lysine phospho-lyase	-2.38545	10.4591	-32.0032	1.61385e-09	2.67886e-07	12.818
A_32_P44274	CHTF18	CTF18, chromosome transmission fidelity factor 18 homolog (S. cerevisiae)	2.67612	12.0561	31.9783	1.62356e-09	2.67907e-07	12.812
A_23_P26649	NMRAL1	NmrA-like family domain containing 1	-2.91542	8.13313	-31.9687	1.62732e-09	2.67907e-07	12.8097
A_24_P921446	EMP1	epithelial membrane protein 1	-2.49653	9.99311	-31.9528	1.63358e-09	2.67907e-07	12.8058
A_24_P51786	CCDC50	coiled-coil domain containing 50	-2.56985	11.2171	-31.914	1.64893e-09	2.69347e-07	12.7964
A_24_P397107	CDC25A	cell division cycle 25A	2.31989	8.44561	31.867	1.66774e-09	2.71338e-07	12.785
A_23_P205159	LMO7	LIM domain 7	-2.48135	10.9848	-31.8102	1.69082e-09	2.74007e-07	12.7711
A_23_P253012	GRAMD1C	GRAM domain containing 1C	-2.52665	8.8943	-31.7883	1.69983e-09	2.74383e-07	12.7658
A_24_P299318	FAM101B	family with sequence similarity 101, member B	2.42304	7.7332	31.748	1.71652e-09	2.7599e-07	12.7559
A_23_P142424	IGFLR1	IGF-like family receptor 1	2.51198	9.86386	31.6941	1.73912e-09	2.78531e-07	12.7428
A_23_P139418	GALNT18	polypeptide N-acetylgalactosaminyltransferase 18	2.36323	8.90028	31.6548	1.75581e-09	2.8011e-07	12.7331
A_23_P134454	CAV1	caveolin 1, caveolae protein, 22kDa	-2.36132	10.8215	-31.5813	1.78755e-09	2.84068e-07	12.7151
A_24_P65507	STRA13	stimulated by retinoic acid 13	2.60661	13.9745	31.5416	1.80493e-09	2.85723e-07	12.7053
A_23_P50907	ITGAV	integrin, alpha V	-2.40062	12.0608	-31.5199	1.81453e-09	2.86137e-07	12.6999
A_23_P53276	TIMELESS	timeless circadian clock	2.81337	11.8449	31.4245	1.85739e-09	2.89734e-07	12.6764
A_23_P160537	AUNIP	aurora kinase A and ninein interacting protein	2.46955	9.07998	31.4171	1.86075e-09	2.89734e-07	12.6746
A_24_P179400	VEGFA	vascular endothelial growth factor A	-2.3441	8.87352	-31.4036	1.86696e-09	2.89734e-07	12.6712
A_32_P125402	XLOC_l2_012847	0	-2.77652	7.8151	-31.4027	1.86735e-09	2.89734e-07	12.671
A_23_P368909	LINC00346	long intergenic non-protein coding RNA 346	-2.29642	7.52141	-31.3911	1.87267e-09	2.89734e-07	12.6681
A_23_P70398	VEGFA	vascular endothelial growth factor A	-2.74105	11.8079	-31.3596	1.88718e-09	2.90016e-07	12.6603
A_23_P98995	CALCOCO1	calcium binding and coiled-coil domain 1	-2.38742	8.44275	-31.3565	1.88864e-09	2.90016e-07	12.6595
A_32_P50670	0	0	-2.29193	8.57789	-31.299	1.91553e-09	2.93047e-07	12.6452
A_23_P103968	AKR7A3	aldo-keto reductase family 7, member A3 (aflatoxin aldehyde reductase)	-2.41171	13.2817	-31.281	1.92401e-09	2.93251e-07	12.6408
A_23_P411723	PLAG1	pleiomorphic adenoma gene 1	-2.41491	9.89091	-31.2632	1.9325e-09	2.93453e-07	12.6363
A_24_P286951	PLEKHS1	pleckstrin homology domain containing, family S member 1	2.31365	9.24877	31.2395	1.94378e-09	2.94064e-07	12.6304
A_32_P72351	FAM20C	family with sequence similarity 20, member C	2.41926	7.65208	31.2237	1.95138e-09	2.94064e-07	12.6265
A_23_P204979	MBNL2	muscleblind-like splicing regulator 2	-2.78786	8.6958	-31.2099	1.95804e-09	2.94064e-07	12.6231
A_23_P161615	POLA2	polymerase (DNA directed), alpha 2, accessory subunit	2.40548	8.73136	31.1512	1.98663e-09	2.96467e-07	12.6084
A_23_P354297	CHTF18	CTF18, chromosome transmission fidelity factor 18 homolog (S. cerevisiae)	2.41302	11.9085	31.1474	1.9885e-09	2.96467e-07	12.6075
A_23_P500421	EYA2	eyes absent homolog 2 (Drosophila)	2.43951	7.82166	31.0982	2.01288e-09	2.99015e-07	12.5951
A_32_P110751	EIF4A2	eukaryotic translation initiation factor 4A2	-2.33832	11.3497	-31.0356	2.04434e-09	3.02592e-07	12.5794
A_24_P347566	TLN2	talin 2	2.38319	8.90601	30.9988	2.06311e-09	3.04017e-07	12.5702
A_23_P250385	HIST1H1B	histone cluster 1, H1b	3.17877	10.5948	30.9865	2.06939e-09	3.04017e-07	12.5671
A_23_P120902	LGALS2	lectin, galactoside-binding, soluble, 2	-2.6756	10.6444	-30.9671	2.07942e-09	3.04017e-07	12.5622
A_23_P210853	GINS1	GINS complex subunit 1 (Psf1 homolog)	2.29898	7.93804	30.9589	2.08363e-09	3.04017e-07	12.5602
A_23_P96271	MYOM1	myomesin 1	-2.26022	9.2178	-30.94	2.0935e-09	3.04374e-07	12.5554
A_24_P246926	CORT	cortistatin	2.66241	9.3162	30.894	2.11761e-09	3.04823e-07	12.5438
A_23_P146551	MOB3B	MOB kinase activator 3B	2.25019	8.44518	30.8638	2.1336e-09	3.04823e-07	12.5361
A_32_P170664	0	0	-2.3723	9.26904	-30.843	2.14471e-09	3.04823e-07	12.5309
A_23_P333484	HIST1H3H	histone cluster 1, H3h	2.37621	10.1187	30.839	2.14684e-09	3.04823e-07	12.5299
A_23_P57709	PCOLCE2	procollagen C-endopeptidase enhancer 2	2.39715	9.83378	30.8312	2.15106e-09	3.04823e-07	12.5279
A_24_P920207	ARHGAP23	Rho GTPase activating protein 23	-2.31594	12.4524	-30.8108	2.16201e-09	3.04823e-07	12.5227
A_23_P166526	RIBC2	RIB43A domain with coiled-coils 2	2.45842	7.9637	30.7959	2.1701e-09	3.04823e-07	12.519
A_23_P6674	LXN	latexin	-2.41699	10.4742	-30.7764	2.18069e-09	3.04823e-07	12.514
A_23_P25019	PRIM1	primase, DNA, polypeptide 1 (49kDa)	2.38532	9.39297	30.7688	2.18487e-09	3.04823e-07	12.5121
A_23_P209337	METTL21A	methyltransferase like 21A	2.37299	10.5046	30.7594	2.19e-09	3.04823e-07	12.5097
A_24_P56317	MBNL2	muscleblind-like splicing regulator 2	-2.56093	11.2628	-30.7583	2.1906e-09	3.04823e-07	12.5094
A_23_P258862	PDCD4	programmed cell death 4 (neoplastic transformation inhibitor)	-2.5956	9.19084	-30.7501	2.19512e-09	3.04823e-07	12.5073
A_32_P158376	XLOC_l2_014504	0	-2.50027	7.58109	-30.7415	2.19981e-09	3.04823e-07	12.5052
A_23_P117992	ATP2C2	ATPase, Ca++ transporting, type 2C, member 2	-2.29928	10.2886	-30.7282	2.20718e-09	3.04823e-07	12.5018
A_23_P206585	PRKCB	protein kinase C, beta	3.0866	7.8147	30.7232	2.20992e-09	3.04823e-07	12.5005
A_24_P84898	FEN1	flap structure-specific endonuclease 1	2.40519	9.34462	30.7131	2.21554e-09	3.04823e-07	12.4979
A_23_P87700	MFAP5	microfibrillar associated protein 5	2.24248	10.2302	30.678	2.23515e-09	3.06492e-07	12.489
A_23_P145574	HINT3	histidine triad nucleotide binding protein 3	2.23516	9.77464	30.6512	2.25023e-09	3.07519e-07	12.4822
A_23_P17998	HES1	hes family bHLH transcription factor 1	-2.38328	14.1795	-30.6381	2.25764e-09	3.07519e-07	12.4788
A_23_P134109	EPB41L2	erythrocyte membrane protein band 4.1-like 2	2.46562	7.99867	30.5642	2.29999e-09	3.10429e-07	12.46
A_23_P33613	DCTPP1	dCTP pyrophosphatase 1	2.52653	13.2292	30.5534	2.30628e-09	3.10429e-07	12.4572
A_23_P128375	FAM222A	family with sequence similarity 222, member A	2.43814	8.41832	30.5501	2.3082e-09	3.10429e-07	12.4564
A_24_P219474	MGAT5B	mannosyl (alpha-1,6-)-glycoprotein beta-1,6-N-acetyl-glucosaminyltransferase, isozyme B	2.37935	7.57985	30.5482	2.30929e-09	3.10429e-07	12.4559
A_32_P123743	KCNQ1OT1	KCNQ1 opposite strand/antisense transcript 1 (non-protein coding)	-2.32125	9.68611	-30.5259	2.32229e-09	3.11156e-07	12.4502
A_23_P209995	IL1RN	interleukin 1 receptor antagonist	2.22045	9.22155	30.4733	2.35332e-09	3.14044e-07	12.4367
A_24_P55250	HDDC2	HD domain containing 2	4.18859	12.0995	30.4635	2.35916e-09	3.14044e-07	12.4342
A_24_P321766	SERPINA5	serpin peptidase inhibitor, clade A (alpha-1 antiproteinase, antitrypsin), member 5	-2.36234	9.44906	-30.4341	2.37678e-09	3.1419e-07	12.4266
A_23_P416395	STC2	stanniocalcin 2	-2.51773	8.23871	-30.4235	2.38313e-09	3.1419e-07	12.4239
A_23_P209200	CCNE1	cyclin E1	2.33895	10.899	30.3978	2.39871e-09	3.1419e-07	12.4173
A_23_P73577	DYNLT3	dynein, light chain, Tctex-type 3	-2.88747	10.8613	-30.3939	2.40111e-09	3.1419e-07	12.4163
A_32_P52153	UNC5B-AS1	UNC5B antisense RNA 1	-2.65477	9.23218	-30.3857	2.40608e-09	3.1419e-07	12.4142
A_23_P345707	TICRR	TOPBP1-interacting checkpoint and replication regulator	2.43967	8.09604	30.3838	2.40725e-09	3.1419e-07	12.4137
A_23_P119254	ASF1B	anti-silencing function 1B histone chaperone	2.62745	11.6902	30.3729	2.4139e-09	3.1419e-07	12.4109
A_23_P24104	PLAU	plasminogen activator, urokinase	-2.24275	14.2902	-30.3397	2.43427e-09	3.15839e-07	12.4023
A_23_P399078	TIMP3	TIMP metallopeptidase inhibitor 3	2.24281	7.87482	30.3199	2.44657e-09	3.16433e-07	12.3972
A_24_P69654	KLF6	Kruppel-like factor 6	-2.64782	10.1139	-30.2381	2.49798e-09	3.22067e-07	12.376
A_32_P176911	LINC00239	long intergenic non-protein coding RNA 239	-2.42759	9.75823	-30.2197	2.50969e-09	3.22561e-07	12.3713
A_32_P153195	BEAN1	brain expressed, associated with NEDD4, 1	-2.29018	8.45109	-30.2026	2.52063e-09	3.2295e-07	12.3669
A_23_P17420	BCAS1	breast carcinoma amplified sequence 1	-2.22527	10.6225	-30.1897	2.52896e-09	3.2295e-07	12.3635
A_24_P53519	CHAF1A	chromatin assembly factor 1, subunit A (p150)	2.40645	11.2983	30.1783	2.53634e-09	3.2295e-07	12.3605
A_23_P23074	IFI44	interferon-induced protein 44	2.20036	9.17419	30.1127	2.57917e-09	3.27386e-07	12.3435
A_23_P353056	C2CD2L	C2CD2-like	-2.18759	10.6721	-30.0431	2.62549e-09	3.30697e-07	12.3254
A_24_P270728	NUPR1	nuclear protein, transcriptional regulator, 1	-2.25028	8.16541	-30.0318	2.63312e-09	3.30697e-07	12.3224
A_23_P312150	EDN2	endothelin 2	2.32467	7.59729	30.0267	2.63655e-09	3.30697e-07	12.3211
A_23_P19115	GSPT2	G1 to S phase transition 2	-2.76083	9.81503	-30.0253	2.63751e-09	3.30697e-07	12.3207
A_32_P65157	0	0	2.41441	8.18888	29.9862	2.66407e-09	3.33009e-07	12.3105
A_23_P252413	MT2A	metallothionein 2A	2.33925	10.8681	29.9172	2.71176e-09	3.3794e-07	12.2924
A_23_P363174	HIST1H2AL	histone cluster 1, H2al	3.31297	9.23842	29.8728	2.74289e-09	3.40339e-07	12.2808
A_23_P41390	SH3TC1	SH3 domain and tetratricopeptide repeats 1	-2.19597	8.95119	-29.8662	2.74761e-09	3.40339e-07	12.279
A_23_P397120	SMIM24	small integral membrane protein 24	-2.2655	10.1346	-29.8277	2.77503e-09	3.427e-07	12.2689
A_23_P215051	ECHDC1	enoyl CoA hydratase domain containing 1	2.2662	11.3251	29.8035	2.79242e-09	3.43811e-07	12.2625
A_32_P70724	KDM5B	lysine (K)-specific demethylase 5B	-2.30171	9.68072	-29.6941	2.87257e-09	3.52621e-07	12.2336
A_23_P166508	LINC01315	long intergenic non-protein coding RNA 1315	2.27055	9.34564	29.6181	2.92975e-09	3.57655e-07	12.2135
A_23_P31177	TMEM140	transmembrane protein 140	-2.45387	7.67184	-29.6111	2.93505e-09	3.57655e-07	12.2117
A_24_P160263	MAGED2	melanoma antigen family D, 2	-2.19638	9.86304	-29.605	2.93975e-09	3.57655e-07	12.21
A_24_P291814	COL12A1	collagen, type XII, alpha 1	2.48525	7.5432	29.5711	2.96576e-09	3.59752e-07	12.201
A_23_P422115	C9orf116	chromosome 9 open reading frame 116	2.31566	8.90981	29.5565	2.97705e-09	3.60056e-07	12.1971
A_23_P397341	PAQR4	progestin and adipoQ receptor family member IV	2.51346	8.75769	29.4871	3.03136e-09	3.65546e-07	12.1787
A_23_P66698	SLC46A1	solute carrier family 46 (folate transporter), member 1	2.4029	7.74831	29.4671	3.04723e-09	3.66382e-07	12.1733
A_23_P40718	PARVB	parvin, beta	2.22741	8.34916	29.3629	3.13143e-09	3.75406e-07	12.1455
A_23_P207213	ALDH3A1	aldehyde dehydrogenase 3 family, member A1	2.24733	8.09133	29.349	3.14289e-09	3.7568e-07	12.1417
A_24_P450285	CCDC153	coiled-coil domain containing 153	-2.63489	8.88477	-29.2787	3.20137e-09	3.79599e-07	12.1228
A_24_P145134	OSMR	oncostatin M receptor	-2.30257	9.59854	-29.2778	3.20213e-09	3.79599e-07	12.1226
A_32_P147063	ABCG1	ATP-binding cassette, sub-family G (WHITE), member 1	-2.29274	7.65281	-29.2763	3.20344e-09	3.79599e-07	12.1222
A_23_P103877	LRRC38	leucine rich repeat containing 38	2.14632	7.29047	29.2509	3.22487e-09	3.81037e-07	12.1154
A_23_P254512	EFNA1	ephrin-A1	-2.33059	12.6059	-29.2018	3.2668e-09	3.83282e-07	12.1021
A_23_P160920	PDZK1IP1	PDZK1 interacting protein 1	-2.19518	12.8828	-29.2007	3.26775e-09	3.83282e-07	12.1018
A_23_P38154	FDXR	ferredoxin reductase	2.32981	12.2637	29.1704	3.29397e-09	3.83282e-07	12.0937
A_23_P27656	C19orf48	chromosome 19 open reading frame 48	2.85446	11.7714	29.166	3.29778e-09	3.83282e-07	12.0925
A_23_P100344	ORC6	origin recognition complex, subunit 6	2.18642	8.9857	29.1549	3.30744e-09	3.83282e-07	12.0895
A_24_P271323	SLC2A10	solute carrier family 2 (facilitated glucose transporter), member 10	-2.33259	9.69457	-29.1536	3.30863e-09	3.83282e-07	12.0891
A_23_P219045	HIST1H3D	histone cluster 1, H3d	2.68622	12.1791	29.1528	3.30932e-09	3.83282e-07	12.0889
A_23_P71558	RECQL4	RecQ protein-like 4	2.35459	10.8207	29.1234	3.33509e-09	3.85179e-07	12.0809
A_24_P829261	MALAT1	metastasis associated lung adenocarcinoma transcript 1 (non-protein coding)	-2.16964	15.4291	-29.1122	3.34501e-09	3.8524e-07	12.0779
A_23_P117912	RHOV	ras homolog family member V	-2.12852	9.90348	-29.0986	3.35705e-09	3.85544e-07	12.0742
A_23_P49972	CDC6	cell division cycle 6	2.19828	11.4711	29.0447	3.40527e-09	3.89989e-07	12.0596
A_23_P126888	KIF21B	kinesin family member 21B	-2.72717	8.77007	-29.0121	3.43475e-09	3.9227e-07	12.0508
A_23_P257562	SORBS2	sorbin and SH3 domain containing 2	-2.33046	7.73199	-28.9822	3.46212e-09	3.94298e-07	12.0426
A_24_P112941	LINGO1	leucine rich repeat and Ig domain containing 1	2.29315	7.22116	28.9457	3.49589e-09	3.96577e-07	12.0327
A_23_P117225	ERCC5	excision repair cross-complementation group 5	-2.2815	11.2872	-28.9397	3.50148e-09	3.96577e-07	12.031
A_23_P117494	MTHFD1	methylenetetrahydrofolate dehydrogenase (NADP+ dependent) 1, methenyltetrahydrofolate cyclohydrolase, formyltetrahydrofolate synthetase	2.5406	12.2868	28.9119	3.52742e-09	3.98413e-07	12.0235
A_23_P31765	PKIA	protein kinase (cAMP-dependent, catalytic) inhibitor alpha	2.15625	8.6601	28.8459	3.58999e-09	4.04367e-07	12.0054
A_23_P161474	MCM10	minichromosome maintenance complex component 10	2.17139	7.5631	28.7782	3.65547e-09	4.10508e-07	11.9869
A_23_P50456	POLD1	polymerase (DNA directed), delta 1, catalytic subunit	2.26754	11.7348	28.7689	3.66454e-09	4.10508e-07	11.9843
A_24_P323148	LYPD5	LY6/PLAUR domain containing 5	2.12898	7.67736	28.727	3.70583e-09	4.13573e-07	11.9728
A_23_P420873	NR1D1	nuclear receptor subfamily 1, group D, member 1	-2.09618	10.5194	-28.7207	3.71207e-09	4.13573e-07	11.9711
A_23_P213385	BASP1	brain abundant, membrane attached signal protein 1	2.29891	11.9594	28.6612	3.77183e-09	4.18708e-07	11.9547
A_32_P150632	ANXA11	annexin A11	-2.28996	8.63598	-28.6508	3.78237e-09	4.18708e-07	11.9518
A_23_P81805	VEGFA	vascular endothelial growth factor A	-2.12511	9.03735	-28.6444	3.7888e-09	4.18708e-07	11.9501
A_23_P153266	TOMM40	translocase of outer mitochondrial membrane 40 homolog (yeast)	2.18308	12.6894	28.6274	3.80614e-09	4.19494e-07	11.9454
A_23_P32165	LHX2	LIM homeobox 2	2.32899	7.82596	28.5744	3.86082e-09	4.21138e-07	11.9307
A_23_P500390	DONSON	downstream neighbor of SON	2.3047	10.0976	28.573	3.86228e-09	4.21138e-07	11.9303
A_23_P60990	C2orf54	chromosome 2 open reading frame 54	2.45192	8.04242	28.5631	3.87256e-09	4.21138e-07	11.9276
A_32_P192922	0	0	-2.72776	8.43916	-28.5543	3.88174e-09	4.21138e-07	11.9252
A_32_P32207	ANAPC16	anaphase promoting complex subunit 16	-2.10633	13.3964	-28.5509	3.88524e-09	4.21138e-07	11.9242
A_23_P104522	NEBL	nebulette	-2.10144	7.85013	-28.5494	3.88682e-09	4.21138e-07	11.9238
A_24_P237757	ZMYM2	zinc finger, MYM-type 2	-2.16673	8.50071	-28.5436	3.89296e-09	4.21138e-07	11.9222
A_24_P698136	LOC344967	acyl-CoA thioesterase 7 pseudogene	2.14867	8.84144	28.5298	3.90746e-09	4.21495e-07	11.9184
A_24_P128255	DKFZP586B0319	DKFZP586B0319 protein	-2.12666	8.69875	-28.5209	3.91682e-09	4.21495e-07	11.9159
A_24_P287043	IFITM2	interferon induced transmembrane protein 2	-2.31039	14.5915	-28.4916	3.94793e-09	4.23448e-07	11.9078
A_24_P117620	CAMK2N1	calcium/calmodulin-dependent protein kinase II inhibitor 1	-2.08417	13.3204	-28.4844	3.95562e-09	4.23448e-07	11.9058
A_23_P211899	GPR27	G protein-coupled receptor 27	2.20889	8.58317	28.4709	3.97002e-09	4.23883e-07	11.902
A_23_P90612	MCM6	minichromosome maintenance complex component 6	2.35693	11.2606	28.4581	3.98383e-09	4.24252e-07	11.8985
A_23_P398515	PKMYT1	protein kinase, membrane associated tyrosine/threonine 1	3.01085	9.318	28.419	4.02608e-09	4.24782e-07	11.8876
A_23_P206077	AEN	apoptosis enhancing nuclease	2.10326	9.02465	28.4106	4.03528e-09	4.24782e-07	11.8853
A_24_P159094	UBR7	ubiquitin protein ligase E3 component n-recognin 7 (putative)	2.21421	9.84537	28.4013	4.04548e-09	4.24782e-07	11.8827
A_23_P250963	SLC1A3	solute carrier family 1 (glial high affinity glutamate transporter), member 3	2.18767	7.36887	28.3943	4.05311e-09	4.24782e-07	11.8807
A_24_P912985	0	0	-2.23997	7.93743	-28.3922	4.05545e-09	4.24782e-07	11.8801
A_24_P217848	HIST1H2AK	histone cluster 1, H2ak	2.1108	13.586	28.3867	4.06148e-09	4.24782e-07	11.8786
A_23_P124122	PXMP2	peroxisomal membrane protein 2, 22kDa	2.21393	10.3176	28.3799	4.06899e-09	4.24782e-07	11.8767
A_23_P6909	ACKR4	atypical chemokine receptor 4	-2.25488	8.45463	-28.3758	4.07351e-09	4.24782e-07	11.8755
A_24_P205589	ACOT7	acyl-CoA thioesterase 7	2.12486	11.9948	28.3651	4.08534e-09	4.24782e-07	11.8726
A_23_P251717	WDR45	WD repeat domain 45	-2.58945	10.4709	-28.3587	4.09241e-09	4.24782e-07	11.8708
A_23_P151710	PTGER2	prostaglandin E receptor 2 (subtype EP2), 53kDa	2.1608	7.48197	28.3287	4.12584e-09	4.26575e-07	11.8624
A_24_P171549	CDCA7	cell division cycle associated 7	2.46603	8.09525	28.3246	4.13049e-09	4.26575e-07	11.8612
A_24_P943263	RASA4	RAS p21 protein activator 4	-2.06937	8.47185	-28.3089	4.14812e-09	4.27319e-07	11.8569
A_32_P24165	FANCD2	Fanconi anemia, complementation group D2	2.39317	10.5956	28.2914	4.16793e-09	4.28283e-07	11.852
A_24_P359205	PIGQ	phosphatidylinositol glycan anchor biosynthesis, class Q	2.34882	8.84487	28.2819	4.17864e-09	4.2831e-07	11.8493
A_32_P203500	PCMTD1	protein-L-isoaspartate (D-aspartate) O-methyltransferase domain containing 1	-2.13998	9.75835	-28.2311	4.23686e-09	4.32594e-07	11.8351
A_23_P423482	FAM81A	family with sequence similarity 81, member A	2.12512	8.02766	28.227	4.24153e-09	4.32594e-07	11.8339
A_32_P108722	0	0	2.18181	9.00687	28.2101	4.26109e-09	4.33086e-07	11.8292
A_23_P55045	SLC25A19	solute carrier family 25 (mitochondrial thiamine pyrophosphate carrier), member 19	2.07972	8.97287	28.2046	4.26748e-09	4.33086e-07	11.8276
A_32_P152696	0	0	2.18554	11.6439	28.1759	4.30106e-09	4.35044e-07	11.8196
A_24_P787947	YPEL2	yippee-like 2 (Drosophila)	-2.14349	7.74877	-28.17	4.308e-09	4.35044e-07	11.8179
A_23_P428129	CDKN1C	cyclin-dependent kinase inhibitor 1C (p57, Kip2)	-2.35234	9.99177	-28.1263	4.35975e-09	4.38743e-07	11.8056
A_32_P172453	0	0	-2.12243	8.55523	-28.1166	4.37134e-09	4.38743e-07	11.8029
A_23_P24433	CTSF	cathepsin F	-2.41285	10.5065	-28.1118	4.37699e-09	4.38743e-07	11.8015
A_24_P323598	ESCO2	establishment of sister chromatid cohesion N-acetyltransferase 2	2.4126	8.44781	28.0977	4.39397e-09	4.38743e-07	11.7975
A_23_P104065	ICMT	isoprenylcysteine carboxyl methyltransferase	2.09117	11.2631	28.0942	4.39813e-09	4.38743e-07	11.7966
A_23_P43197	CALB1	calbindin 1, 28kDa	2.1501	7.50839	28.0721	4.42479e-09	4.40331e-07	11.7903
A_23_P8241	FBXO5	F-box protein 5	2.22878	8.02632	27.9768	4.54199e-09	4.50166e-07	11.7634
A_23_P359897	KDM7A	lysine (K)-specific demethylase 7A	-2.50089	7.50436	-27.974	4.54558e-09	4.50166e-07	11.7626
A_24_P365721	SLC6A14	solute carrier family 6 (amino acid transporter), member 14	-2.70698	9.59812	-27.9409	4.58712e-09	4.52538e-07	11.7532
A_23_P256581	PRDM13	PR domain containing 13	2.28079	7.58501	27.9373	4.5916e-09	4.52538e-07	11.7522
A_23_P139912	IGFBP6	insulin-like growth factor binding protein 6	2.21172	10.8066	27.8933	4.64767e-09	4.56704e-07	11.7396
A_24_P301146	LMO7	LIM domain 7	-2.15303	12.5053	-27.8772	4.66823e-09	4.56704e-07	11.7351
A_23_P152235	IRX3	iroquois homeobox 3	2.79695	8.19847	27.8648	4.68426e-09	4.56704e-07	11.7315
A_23_P63789	ZWINT	ZW10 interacting kinetochore protein	2.36979	12.0845	27.8645	4.68471e-09	4.56704e-07	11.7314
A_23_P59877	FABP5	fatty acid binding protein 5 (psoriasis-associated)	2.99384	10.9888	27.8556	4.69614e-09	4.56704e-07	11.7289
A_23_P70670	CD83	CD83 molecule	2.04891	7.99493	27.8466	4.70788e-09	4.56704e-07	11.7263
A_24_P472055	RNF125	ring finger protein 125, E3 ubiquitin protein ligase	2.30991	11.9473	27.8397	4.7168e-09	4.56704e-07	11.7244
A_23_P106194	FOS	FBJ murine osteosarcoma viral oncogene homolog	-3.14499	12.7168	-27.835	4.72299e-09	4.56704e-07	11.723
A_23_P501276	TUBB2A	tubulin, beta 2A class IIa	2.2924	11.9147	27.8172	4.7462e-09	4.57868e-07	11.718
A_24_P178093	TOMM40	translocase of outer mitochondrial membrane 40 homolog (yeast)	2.45074	10.205	27.7966	4.7734e-09	4.59412e-07	11.7121
A_23_P74269	SRM	spermidine synthase	2.40205	11.5398	27.7835	4.79069e-09	4.59996e-07	11.7083
A_23_P251937	CPEB4	cytoplasmic polyadenylation element binding protein 4	-2.29943	9.67788	-27.7735	4.80392e-09	4.60097e-07	11.7055
A_32_P95729	FANCI	Fanconi anemia, complementation group I	2.19465	11.3604	27.7591	4.82317e-09	4.60097e-07	11.7014
A_24_P382001	POLR3K	polymerase (RNA) III (DNA directed) polypeptide K, 12.3 kDa	2.27434	12.0417	27.7574	4.82541e-09	4.60097e-07	11.7009
A_24_P76521	GSG2	germ cell associated 2 (haspin)	2.36648	9.79609	27.7201	4.87558e-09	4.63802e-07	11.6902
A_23_P372308	RGMA	repulsive guidance molecule family member a	2.05106	8.08327	27.6571	4.96152e-09	4.70885e-07	11.6721
A_23_P66137	SOX8	SRY (sex determining region Y)-box 8	2.13329	8.343	27.6424	4.98182e-09	4.71356e-07	11.6679
A_23_P328740	NEURL3	neuralized E3 ubiquitin protein ligase 3	2.02827	8.76875	27.6369	4.98947e-09	4.71356e-07	11.6663
A_23_P363769	KRT86	keratin 86	-2.08167	8.71943	-27.6137	5.02175e-09	4.73205e-07	11.6597
A_23_P42198	HIST1H3G	histone cluster 1, H3g	2.05804	12.2374	27.5994	5.04188e-09	4.73205e-07	11.6555
A_23_P37778	FHOD1	formin homology 2 domain containing 1	2.02469	8.9546	27.5842	5.06322e-09	4.73205e-07	11.6512
A_32_P210202	E2F7	E2F transcription factor 7	2.21665	9.0335	27.583	5.06492e-09	4.73205e-07	11.6508
A_24_P296070	COG3	component of oligomeric golgi complex 3	-2.06427	8.79065	-27.5804	5.06864e-09	4.73205e-07	11.65
A_23_P83498	IGF2BP1	insulin-like growth factor 2 mRNA binding protein 1	2.19291	9.23301	27.5735	5.0783e-09	4.73205e-07	11.6481
A_23_P319719	PGAM5	phosphoglycerate mutase family member 5	2.02695	7.80243	27.5556	5.10382e-09	4.73963e-07	11.6429
A_24_P111737	ATP11B	ATPase, class VI, type 11B	-2.11371	9.35482	-27.5515	5.10955e-09	4.73963e-07	11.6417
A_24_P938293	HES1	hes family bHLH transcription factor 1	-2.18826	14.0828	-27.5396	5.12652e-09	4.74464e-07	11.6383
A_24_P22436	PAGR1	PAXIP1 associated glutamate-rich protein 1	2.21571	9.97683	27.5314	5.13832e-09	4.74484e-07	11.6359
A_23_P1722	C11orf52	chromosome 11 open reading frame 52	-2.15393	8.81403	-27.5218	5.15213e-09	4.7469e-07	11.6331
A_23_P99063	LUM	lumican	2.58257	10.1034	27.4903	5.19764e-09	4.76806e-07	11.624
A_23_P31064	MOXD1	monooxygenase, DBH-like 1	2.04555	8.77197	27.4823	5.20935e-09	4.76806e-07	11.6217
A_23_P79927	NOP56	NOP56 ribonucleoprotein	2.1614	11.5276	27.4818	5.20998e-09	4.76806e-07	11.6216
A_23_P429624	TMEM52	transmembrane protein 52	2.0812	7.60493	27.431	5.2847e-09	4.80618e-07	11.6069
A_23_P3681	NETO2	neuropilin (NRP) and tolloid (TLL)-like 2	2.5485	9.44319	27.4216	5.29852e-09	4.80618e-07	11.6042
A_23_P162476	CDCA3	cell division cycle associated 3	2.04241	9.39399	27.4092	5.31698e-09	4.81228e-07	11.6006
A_32_P2452	TMTC1	transmembrane and tetratricopeptide repeat containing 1	-2.01679	10.5787	-27.3941	5.33957e-09	4.82208e-07	11.5962
A_24_P147765	FOXRED2	FAD-dependent oxidoreductase domain containing 2	2.08081	8.44779	27.3362	5.42707e-09	4.87685e-07	11.5793
A_23_P201193	TSPAN2	tetraspanin 2	-2.42095	9.07393	-27.3137	5.4615e-09	4.87685e-07	11.5728
A_23_P156687	CFB	complement factor B	-2.272	11.048	-27.3042	5.47622e-09	4.87685e-07	11.57
A_23_P14515	ACOT4	acyl-CoA thioesterase 4	2.1744	8.44699	27.3033	5.47749e-09	4.87685e-07	11.5698
A_23_P201459	IFI6	interferon, alpha-inducible protein 6	2.03819	12.0783	27.2962	5.48846e-09	4.87685e-07	11.5677
A_23_P110276	AFAP1-AS1	AFAP1 antisense RNA 1	-2.9859	7.6651	-27.2882	5.50084e-09	4.87685e-07	11.5653
A_23_P345139	MFSD12	major facilitator superfamily domain containing 12	2.31167	9.92907	27.2858	5.50467e-09	4.87685e-07	11.5646
A_23_P314151	NOLC1	nucleolar and coiled-body phosphoprotein 1	2.2508	11.2122	27.2697	5.52968e-09	4.87685e-07	11.5599
A_23_P14564	GPR65	G protein-coupled receptor 65	2.16909	7.55081	27.2586	5.54698e-09	4.87685e-07	11.5567
A_23_P97780	0	0	-2.23598	9.67746	-27.2558	5.55141e-09	4.87685e-07	11.5559
A_24_P174824	SLU7	SLU7 splicing factor homolog (S. cerevisiae)	-2.08904	10.6578	-27.236	5.58248e-09	4.87685e-07	11.5501
A_23_P253774	0	0	2.25422	14.6705	27.2346	5.58467e-09	4.87685e-07	11.5497
A_23_P78958	CAPS	calcyphosine	-2.02391	10.1981	-27.2337	5.58599e-09	4.87685e-07	11.5494
A_32_P165477	SLC7A11	solute carrier family 7 (anionic amino acid transporter light chain, xc- system), member 11	-2.62299	9.75179	-27.2332	5.58687e-09	4.87685e-07	11.5493
A_23_P401718	CCDC74B	coiled-coil domain containing 74B	2.12507	7.72634	27.2288	5.59377e-09	4.87685e-07	11.548
A_23_P138294	MMEL1	membrane metallo-endopeptidase-like 1	-2.09402	8.71286	-27.2122	5.62008e-09	4.87685e-07	11.5431
A_23_P151150	FOXM1	forkhead box M1	2.31931	10.6562	27.2017	5.63671e-09	4.87685e-07	11.5401
A_23_P166297	ABCG1	ATP-binding cassette, sub-family G (WHITE), member 1	-2.13446	7.8452	-27.1982	5.64227e-09	4.87685e-07	11.539
A_23_P135437	EXOC4	exocyst complex component 4	-2.07368	9.11303	-27.1934	5.65001e-09	4.87685e-07	11.5376
A_32_P99100	PTPRK	protein tyrosine phosphatase, receptor type, K	2.11194	13.2696	27.1455	5.72705e-09	4.93297e-07	11.5236
A_24_P100368	DYNLT3	dynein, light chain, Tctex-type 3	-2.01056	10.076	-27.1232	5.76332e-09	4.9538e-07	11.517
A_23_P211302	WDR4	WD repeat domain 4	2.04952	11.046	27.098	5.80456e-09	4.97881e-07	11.5096
A_24_P27977	TRPM2	transient receptor potential cation channel, subfamily M, member 2	2.27684	7.29457	27.087	5.82267e-09	4.98391e-07	11.5064
A_32_P185140	0	0	-2.30672	9.25283	-27.0641	5.86062e-09	4.99725e-07	11.4997
A_23_P4353	WSB1	WD repeat and SOCS box containing 1	-2.16779	11.4154	-27.0533	5.87863e-09	4.99725e-07	11.4965
A_32_P393316	RAPGEF3	Rap guanine nucleotide exchange factor (GEF) 3	-2.19032	7.80351	-27.0444	5.89352e-09	4.99725e-07	11.4939
A_24_P261734	SLC38A1	solute carrier family 38, member 1	-2.12011	11.3485	-27.0441	5.894e-09	4.99725e-07	11.4938
A_23_P120227	LBH	limb bud and heart development	2.42286	8.924	27.0275	5.92201e-09	4.99725e-07	11.4889
A_32_P181107	0	0	-2.04102	8.167	-27.0209	5.93304e-09	4.99725e-07	11.4869
A_24_P73158	FEN1	flap structure-specific endonuclease 1	2.249	9.26687	27.0201	5.9345e-09	4.99725e-07	11.4867
A_24_P698141	LOC344967	acyl-CoA thioesterase 7 pseudogene	2.15955	9.48685	27.0141	5.94458e-09	4.99725e-07	11.4849
A_24_P229911	0	0	-2.41174	9.67913	-27.0098	5.95181e-09	4.99725e-07	11.4837
A_23_P161439	ADIRF	adipogenesis regulatory factor	-2.71828	13.431	-26.9807	6.00137e-09	5.02155e-07	11.4751
A_23_P71270	AZGP1	alpha-2-glycoprotein 1, zinc-binding	-2.23916	9.78391	-26.9569	6.04212e-09	5.03911e-07	11.468
A_24_P289260	DACT2	dishevelled-binding antagonist of beta-catenin 2	-2.30205	8.53451	-26.9541	6.04694e-09	5.03911e-07	11.4672
A_24_P343095	DHFR	dihydrofolate reductase	2.35093	9.39622	26.9455	6.06189e-09	5.04133e-07	11.4646
A_23_P118122	RGS11	regulator of G-protein signaling 11	-2.43376	8.20202	-26.8892	6.15999e-09	5.10222e-07	11.448
A_23_P145096	PLA2G7	phospholipase A2, group VII (platelet-activating factor acetylhydrolase, plasma)	2.05675	7.64027	26.859	6.21331e-09	5.11894e-07	11.439
A_23_P324523	IQCK	IQ motif containing K	2.09605	10.1063	26.8508	6.22801e-09	5.11894e-07	11.4366
A_24_P45651	HIST2H3A	histone cluster 2, H3a	2.16748	11.6235	26.8496	6.23013e-09	5.11894e-07	11.4362
A_23_P45011	PPP1R14C	protein phosphatase 1, regulatory (inhibitor) subunit 14C	2.13565	7.89973	26.8322	6.26131e-09	5.13428e-07	11.431
A_23_P116123	CHEK1	checkpoint kinase 1	2.06703	9.53473	26.7988	6.32149e-09	5.17328e-07	11.4211
A_23_P88691	CHRNA5	cholinergic receptor, nicotinic, alpha 5 (neuronal)	2.03105	9.61567	26.7861	6.34444e-09	5.17891e-07	11.4173
A_24_P647682	0	0	2.33305	8.22117	26.7688	6.37602e-09	5.18684e-07	11.4122
A_23_P130515	CEACAM3	carcinoembryonic antigen-related cell adhesion molecule 3	2.08587	9.00092	26.7524	6.40614e-09	5.19156e-07	11.4073
A_23_P107421	TK1	thymidine kinase 1, soluble	2.07568	15.9152	26.7518	6.40715e-09	5.19156e-07	11.4071
A_23_P138168	CNN3	calponin 3, acidic	2.2879	8.10417	26.7049	6.49411e-09	5.21468e-07	11.3931
A_23_P46936	EGR2	early growth response 2	-2.58297	7.80307	-26.7042	6.49548e-09	5.21468e-07	11.3929
A_23_P129925	SLFN11	schlafen family member 11	2.37653	7.34272	26.6913	6.51961e-09	5.21468e-07	11.389
A_24_P152649	LOC644189	acyl-CoA thioesterase 4 pseudogene	2.06938	8.52195	26.6854	6.53077e-09	5.21468e-07	11.3872
A_23_P60517	FXN	frataxin	2.32443	8.88227	26.6837	6.53381e-09	5.21468e-07	11.3868
A_23_P99465	UFM1	ubiquitin-fold modifier 1	-2.00703	9.87817	-26.6818	6.53743e-09	5.21468e-07	11.3862
A_32_P63848	OXCT1	3-oxoacid CoA transferase 1	2.24728	7.82222	26.6681	6.5633e-09	5.22515e-07	11.3821
A_23_P106844	MT2A	metallothionein 2A	2.28082	11.3027	26.6341	6.62794e-09	5.26638e-07	11.3719
A_24_P62708	PRKACB	protein kinase, cAMP-dependent, catalytic, beta	-2.18552	10.265	-26.6196	6.65571e-09	5.27822e-07	11.3675
A_24_P521994	KLHL24	kelch-like family member 24	-3.95937	8.72575	-26.6045	6.68475e-09	5.29102e-07	11.363
A_23_P136787	GINS4	GINS complex subunit 4 (Sld5 homolog)	2.39277	8.46428	26.5729	6.74616e-09	5.32934e-07	11.3535
A_23_P45799	ORC1	origin recognition complex, subunit 1	2.3681	7.76838	26.5379	6.81464e-09	5.36277e-07	11.343
A_23_P35099	MRTO4	mRNA turnover 4 homolog (S. cerevisiae)	2.07035	11.9343	26.525	6.84022e-09	5.37258e-07	11.3391
A_24_P86537	HSPB1	heat shock 27kDa protein 1	-2.26582	11.6972	-26.4965	6.89681e-09	5.39319e-07	11.3305
A_23_P427587	FGF19	fibroblast growth factor 19	-2.07486	7.16379	-26.492	6.90591e-09	5.39319e-07	11.3292
A_32_P119174	CENPP	centromere protein P	2.12132	8.6439	26.483	6.92394e-09	5.39699e-07	11.3264
A_23_P251293	SNCG	synuclein, gamma (breast cancer-specific protein 1)	-2.09632	8.036	-26.4333	7.02465e-09	5.44444e-07	11.3114
A_23_P69310	CCRL2	chemokine (C-C motif) receptor-like 2	-2.06843	8.90706	-26.4186	7.05457e-09	5.44569e-07	11.307
A_24_P366390	GOLGA6L9	golgin A6 family-like 9	-2.06952	9.90913	-26.3729	7.14895e-09	5.48889e-07	11.2931
A_23_P110196	HERC5	HECT and RLD domain containing E3 ubiquitin protein ligase 5	2.50757	7.97298	26.3491	7.19886e-09	5.51688e-07	11.2859
A_23_P215634	IGFBP3	insulin-like growth factor binding protein 3	2.07571	10.038	26.3329	7.23283e-09	5.52275e-07	11.281
A_24_P28722	RSAD2	radical S-adenosyl methionine domain containing 2	2.11597	7.99018	26.3082	7.28514e-09	5.55187e-07	11.2735
A_23_P348298	SAC3D1	SAC3 domain containing 1	2.031	10.8596	26.2957	7.31175e-09	5.5599e-07	11.2697
A_23_P122134	NMUR2	neuromedin U receptor 2	2.1117	7.05378	26.2829	7.33915e-09	5.5599e-07	11.2658
A_24_P25346	CIRH1A	cirrhosis, autosomal recessive 1A (cirhin)	2.03251	11.2552	26.2426	7.42613e-09	5.58663e-07	11.2535
A_23_P205713	STXBP6	syntaxin binding protein 6 (amisyn)	2.15752	9.35667	26.2355	7.44167e-09	5.58807e-07	11.2513
A_23_P161659	SYT13	synaptotagmin XIII	-2.03606	10.0658	-26.2212	7.47281e-09	5.60119e-07	11.247
A_23_P3295	FAM81A	family with sequence similarity 81, member A	2.02849	8.511	26.2108	7.49563e-09	5.60805e-07	11.2438
A_23_P71170	TRPV6	transient receptor potential cation channel, subfamily V, member 6	2.02902	7.54119	26.192	7.53697e-09	5.6287e-07	11.2381
A_23_P78248	KRT23	keratin 23 (histone deacetylase inducible)	-2.09968	10.4836	-26.1642	7.59883e-09	5.64406e-07	11.2296
A_24_P218979	CDCA3	cell division cycle associated 3	2.16711	10.414	26.1167	7.70551e-09	5.69091e-07	11.215
A_23_P125579	MID1IP1	MID1 interacting protein 1	-2.03215	10.8552	-26.0916	7.76246e-09	5.71384e-07	11.2073
A_23_P502654	SHMT1	serine hydroxymethyltransferase 1 (soluble)	2.10149	8.48154	26.0747	7.80131e-09	5.73214e-07	11.2021
A_23_P52266	IFIT1	interferon-induced protein with tetratricopeptide repeats 1	2.14303	10.9238	26.053	7.85123e-09	5.73899e-07	11.1955
A_24_P298420	PRMT5	protein arginine methyltransferase 5	2.01562	8.55846	26.0524	7.85261e-09	5.73899e-07	11.1953
A_23_P157569	ADHFE1	alcohol dehydrogenase, iron containing, 1	-2.19753	7.59597	-26.0251	7.91614e-09	5.75464e-07	11.1869
A_24_P16124	IFITM4P	interferon induced transmembrane protein 4 pseudogene	-2.03434	13.8035	-25.9737	8.03725e-09	5.8161e-07	11.171
A_23_P57819	TATDN2	TatD DNase domain containing 2	2.05617	9.53317	25.9712	8.04325e-09	5.8161e-07	11.1703
A_23_P201357	ATAD3A	ATPase family, AAA domain containing 3A	2.51055	11.568	25.9555	8.08047e-09	5.83273e-07	11.1654
A_24_P195400	0	0	2.04161	7.60561	25.9233	8.15786e-09	5.86793e-07	11.1555
A_24_P12438	NCOA7	nuclear receptor coactivator 7	2.03369	10.224	25.9166	8.17413e-09	5.86934e-07	11.1534
A_23_P35597	C10orf10	chromosome 10 open reading frame 10	-2.16099	7.99703	-25.9013	8.21135e-09	5.87549e-07	11.1487
A_24_P127462	0	0	2.36088	7.92152	25.8692	8.28986e-09	5.92133e-07	11.1387
A_23_P335329	GNG4	guanine nucleotide binding protein (G protein), gamma 4	2.30072	8.20778	25.8601	8.31214e-09	5.92283e-07	11.1359
A_23_P253791	CAMP	cathelicidin antimicrobial peptide	-2.18234	7.27585	-25.8566	8.32086e-09	5.92283e-07	11.1348
A_32_P7721	RORA	RAR-related orphan receptor A	-2.02822	7.88695	-25.8418	8.35762e-09	5.93869e-07	11.1302
A_23_P104651	CDCA5	cell division cycle associated 5	2.36772	11.9885	25.789	8.48983e-09	6.0157e-07	11.1138
A_23_P343382	GPRIN2	G protein regulated inducer of neurite outgrowth 2	-2.03724	10.1544	-25.7779	8.51781e-09	6.0157e-07	11.1104
A_23_P12680	PSAP	prosaposin	-2.06232	13.3653	-25.7659	8.5484e-09	6.0157e-07	11.1067
A_23_P99853	FAM214A	family with sequence similarity 214, member A	-2.01582	8.42859	-25.7637	8.55404e-09	6.0157e-07	11.106
A_23_P61268	FAM203A	family with sequence similarity 203, member A	2.3372	10.5366	25.7571	8.57069e-09	6.0171e-07	11.1039
A_23_P53866	COG6	component of oligomeric golgi complex 6	-2.19006	9.03682	-25.7421	8.60919e-09	6.02349e-07	11.0992
A_24_P915692	PHLDA1	pleckstrin homology-like domain, family A, member 1	-2.03132	9.3924	-25.7272	8.64763e-09	6.02981e-07	11.0946
A_23_P121795	SORBS2	sorbin and SH3 domain containing 2	-2.13257	10.2405	-25.7129	8.6844e-09	6.02984e-07	11.0902
A_24_P29885	NOV	nephroblastoma overexpressed	2.03402	8.05534	25.6847	8.75808e-09	6.04514e-07	11.0813
A_23_P160800	NR0B2	nuclear receptor subfamily 0, group B, member 2	-2.26204	8.67493	-25.659	8.82549e-09	6.06734e-07	11.0733
A_23_P11862	C1orf112	chromosome 1 open reading frame 112	2.08802	10.437	25.6533	8.8405e-09	6.06734e-07	11.0715
A_23_P415443	NCAPH	non-SMC condensin I complex, subunit H	2.09392	10.2976	25.6477	8.85538e-09	6.06734e-07	11.0698
A_23_P16022	ZNF256	zinc finger protein 256	2.05959	8.96694	25.6312	8.89925e-09	6.08115e-07	11.0646
A_24_P176374	CDT1	chromatin licensing and DNA replication factor 1	3.07857	10.8539	25.6175	8.93579e-09	6.09596e-07	11.0603
A_24_P414205	CRYGS	crystallin, gamma S	-2.06932	8.16508	-25.5802	9.03642e-09	6.1442e-07	11.0486
A_23_P41145	FAM3D	family with sequence similarity 3, member D	-2.35472	9.4875	-25.5308	9.17134e-09	6.17471e-07	11.0331
A_23_P58359	ADH1A	alcohol dehydrogenase 1A (class I), alpha polypeptide	2.39839	7.48125	25.5307	9.1717e-09	6.17471e-07	11.0331
A_24_P204971	HBP1	HMG-box transcription factor 1	-2.02467	7.76158	-25.5059	9.24034e-09	6.20056e-07	11.0253
A_23_P48669	CDKN3	cyclin-dependent kinase inhibitor 3	2.03901	9.95361	25.4886	9.28846e-09	6.22266e-07	11.0198
A_23_P102937	SUMO3	small ubiquitin-like modifier 3	2.06499	11.5172	25.4386	9.42947e-09	6.28099e-07	11.0041
A_24_P389251	CYP3A4	cytochrome P450, family 3, subfamily A, polypeptide 4	-2.71628	7.65553	-25.4335	9.44409e-09	6.28099e-07	11.0024
A_23_P379614	OIP5	Opa interacting protein 5	2.11001	10.8629	25.4324	9.44719e-09	6.28099e-07	11.0021
A_32_P137408	0	0	-2.56425	10.5376	-25.4214	9.4786e-09	6.28099e-07	10.9986
A_23_P381261	ADCY4	adenylate cyclase 4	-2.65523	7.81458	-25.4106	9.50955e-09	6.28099e-07	10.9952
A_24_P243749	PDK4	pyruvate dehydrogenase kinase, isozyme 4	-3.16811	7.64106	-25.3747	9.61337e-09	6.33679e-07	10.9838
A_24_P295963	SLC38A2	solute carrier family 38, member 2	-2.39671	11.052	-25.3054	9.81702e-09	6.43054e-07	10.9619
A_23_P209564	CYBRD1	cytochrome b reductase 1	-2.3537	8.45982	-25.2736	9.9123e-09	6.4577e-07	10.9518
A_23_P61447	ETFDH	electron-transferring-flavoprotein dehydrogenase	-2.29884	9.29981	-25.2705	9.92166e-09	6.4577e-07	10.9508
A_23_P99930	TIPIN	TIMELESS interacting protein	2.54944	11.0853	25.2701	9.9228e-09	6.4577e-07	10.9506
A_23_P11800	CAMK2N1	calcium/calmodulin-dependent protein kinase II inhibitor 1	-2.08486	12.62	-25.2543	9.97059e-09	6.47851e-07	10.9456
A_32_P172114	MORC2	MORC family CW-type zinc finger 2	2.03957	8.77925	25.2378	1.00208e-08	6.49054e-07	10.9404
A_23_P77422	PAGR1	PAXIP1 associated glutamate-rich protein 1	2.2621	13.1074	25.2122	1.00991e-08	6.52067e-07	10.9322
A_23_P350074	SYNE4	spectrin repeat containing, nuclear envelope family member 4	-2.00939	9.33887	-25.1926	1.01595e-08	6.54935e-07	10.9259
A_23_P68487	BMP7	bone morphogenetic protein 7	2.11037	7.78404	25.1651	1.02448e-08	6.59396e-07	10.9172
A_23_P42335	FANCE	Fanconi anemia, complementation group E	2.31543	11.782	25.1563	1.02724e-08	6.60137e-07	10.9144
A_24_P33595	0	0	2.0473	7.86823	25.1487	1.02962e-08	6.6063e-07	10.9119
A_23_P372467	AHSA2	AHA1, activator of heat shock 90kDa protein ATPase homolog 2 (yeast)	-2.09539	10.1865	-25.1315	1.03504e-08	6.63074e-07	10.9064
A_23_P95302	RFC5	replication factor C (activator 1) 5, 36.5kDa	2.36177	10.5381	25.1246	1.03724e-08	6.63443e-07	10.9042
A_24_P51909	CPLX1	complexin 1	2.43288	8.57177	25.1159	1.03998e-08	6.63471e-07	10.9014
A_24_P95439	CARS	cysteinyl-tRNA synthetase	-2.17924	8.50097	-25.1142	1.04052e-08	6.63471e-07	10.9009
A_23_P110851	TERT	telomerase reverse transcriptase	2.13713	7.69588	24.9295	1.10115e-08	6.90321e-07	10.8415
A_24_P913016	UROS	uroporphyrinogen III synthase	2.08734	7.49164	24.8795	1.11823e-08	6.9783e-07	10.8253
A_24_P408083	DNMT1	DNA (cytosine-5-)-methyltransferase 1	2.00888	8.85642	24.861	1.12461e-08	6.99711e-07	10.8193
A_23_P202275	PRAP1	proline-rich acidic protein 1	-2.76249	8.72922	-24.8118	1.14184e-08	7.09325e-07	10.8034
A_23_P416034	HAUS7	HAUS augmin-like complex, subunit 7	2.01306	7.80001	24.7692	1.157e-08	7.14192e-07	10.7895
A_23_P15108	YPEL3	yippee-like 3 (Drosophila)	-2.14829	9.36631	-24.7604	1.16013e-08	7.14192e-07	10.7867
A_23_P80839	MAP6D1	MAP6 domain containing 1	2.00555	10.3187	24.706	1.17989e-08	7.1994e-07	10.7689
A_23_P151307	RAPGEF3	Rap guanine nucleotide exchange factor (GEF) 3	-2.01655	7.49955	-24.6884	1.18633e-08	7.21658e-07	10.7632
A_24_P314571	SPC24	SPC24, NDC80 kinetochore complex component	2.11634	8.74079	24.6797	1.18955e-08	7.22127e-07	10.7604
A_23_P129221	FAH	fumarylacetoacetate hydrolase (fumarylacetoacetase)	2.13964	10.8494	24.6768	1.19063e-08	7.22127e-07	10.7594
A_32_P20040	0	0	-2.25374	7.75025	-24.6467	1.20181e-08	7.2569e-07	10.7496
A_23_P66211	PAQR4	progestin and adipoQ receptor family member IV	2.60253	8.03973	24.6417	1.2037e-08	7.25758e-07	10.7479
A_23_P78410	TIMM21	translocase of inner mitochondrial membrane 21 homolog (yeast)	2.09508	10.2297	24.6166	1.21313e-08	7.28758e-07	10.7397
A_23_P253350	C8orf4	chromosome 8 open reading frame 4	-2.27606	9.04983	-24.6127	1.2146e-08	7.28758e-07	10.7384
A_23_P111766	0	0	-3.52944	14.1447	-24.5229	1.24913e-08	7.43768e-07	10.709
A_23_P358417	TIMM8A	translocase of inner mitochondrial membrane 8 homolog A (yeast)	2.00915	9.36379	24.5066	1.25552e-08	7.43877e-07	10.7036
A_23_P353717	RMI2	RecQ mediated genome instability 2	2.06432	11.4946	24.4993	1.25838e-08	7.44497e-07	10.7012
A_23_P25720	SERPINA4	serpin peptidase inhibitor, clade A (alpha-1 antiproteinase, antitrypsin), member 4	-2.91607	9.45056	-24.477	1.26721e-08	7.45419e-07	10.6938
A_24_P320284	DHFR	dihydrofolate reductase	2.40002	9.49388	24.4536	1.27654e-08	7.48756e-07	10.6861
A_23_P257704	HSPB1	heat shock 27kDa protein 1	-2.48982	12.423	-24.434	1.2844e-08	7.5229e-07	10.6797
A_23_P425681	CCK	cholecystokinin	2.00241	8.114	24.4278	1.2869e-08	7.52682e-07	10.6776
A_23_P64129	HTATIP2	HIV-1 Tat interactive protein 2, 30kDa	-2.26134	12.1654	-24.4214	1.2895e-08	7.53125e-07	10.6755
A_23_P27315	EMILIN2	elastin microfibril interfacer 2	2.24641	8.69852	24.3497	1.31887e-08	7.65918e-07	10.6518
A_24_P91852	DYNLT3	dynein, light chain, Tctex-type 3	-2.06359	9.53815	-24.3406	1.32266e-08	7.6622e-07	10.6488
A_23_P216094	ASPH	aspartate beta-hydroxylase	-2.0474	9.81882	-24.335	1.325e-08	7.6622e-07	10.6469
A_23_P44083	GFPT1	glutamine--fructose-6-phosphate transaminase 1	-2.04629	9.69511	-24.3202	1.33119e-08	7.67636e-07	10.642
A_24_P136691	0	0	2.00504	7.78705	24.3011	1.33922e-08	7.68145e-07	10.6357
A_24_P313993	CAPS	calcyphosine	-2.24349	11.0371	-24.1335	1.41219e-08	8.05211e-07	10.5798
A_23_P252740	DSCC1	DNA replication and sister chromatid cohesion 1	2.03701	8.41318	24.0784	1.43717e-08	8.17255e-07	10.5613
A_23_P24077	C10orf54	chromosome 10 open reading frame 54	-2.24338	11.9476	-24.0697	1.44115e-08	8.18324e-07	10.5584
A_23_P20793	0	0	-2.29259	9.96957	-24.0228	1.46282e-08	8.27252e-07	10.5426
A_23_P93823	RFC2	replication factor C (activator 1) 2, 40kDa	2.7364	9.9874	23.9694	1.48801e-08	8.35638e-07	10.5246
A_24_P188183	MPHOSPH8	M-phase phosphoprotein 8	-2.06838	9.56465	-23.9688	1.48829e-08	8.35638e-07	10.5244
A_32_P117354	LIMCH1	LIM and calponin homology domains 1	-2.52697	11.3426	-23.9612	1.49192e-08	8.35638e-07	10.5218
A_32_P49035	0	0	-2.01927	10.406	-23.9556	1.49458e-08	8.35983e-07	10.52
A_23_P149775	ARHGAP12	Rho GTPase activating protein 12	-2.06486	11.0279	-23.8623	1.53997e-08	8.50681e-07	10.4884
A_24_P354715	NT5E	5'-nucleotidase, ecto (CD73)	-2.08851	11.2098	-23.8071	1.56753e-08	8.55773e-07	10.4697
A_24_P12626	CAV1	caveolin 1, caveolae protein, 22kDa	-2.23581	10.3648	-23.7528	1.5952e-08	8.63978e-07	10.4512
A_23_P162970	IPO4	importin 4	2.50249	9.82023	23.6542	1.64682e-08	8.79161e-07	10.4175
A_23_P36018	VSIG2	V-set and immunoglobulin domain containing 2	-2.00675	12.0685	-23.6307	1.65944e-08	8.8245e-07	10.4095
A_23_P17095	TFPI	tissue factor pathway inhibitor (lipoprotein-associated coagulation inhibitor)	-2.64972	11.861	-23.6209	1.66472e-08	8.84111e-07	10.4061
A_24_P201404	C11orf54	chromosome 11 open reading frame 54	-2.121	10.4017	-23.5994	1.67637e-08	8.87282e-07	10.3987
A_24_P276888	CENPO	centromere protein O	2.26931	8.8343	23.5876	1.68277e-08	8.87282e-07	10.3947
A_32_P180971	LOC728323	uncharacterized LOC728323	-2.11044	10.2553	-23.5479	1.70464e-08	8.91583e-07	10.3811
A_23_P71492	NEFL	neurofilament, light polypeptide	2.09766	7.5714	23.54	1.70905e-08	8.91583e-07	10.3783
A_23_P352861	0	0	-2.16614	8.29901	-23.468	1.74959e-08	9.02992e-07	10.3535
A_24_P305556	MCM8	minichromosome maintenance complex component 8	2.08091	8.46565	23.4618	1.75313e-08	9.02992e-07	10.3514
A_23_P121250	EIF4A2	eukaryotic translation initiation factor 4A2	-2.35164	13.9149	-23.453	1.7582e-08	9.04469e-07	10.3483
A_23_P209904	GPC1	glypican 1	2.10299	13.7276	23.4412	1.76498e-08	9.0682e-07	10.3443
A_23_P57199	GGTLC1	gamma-glutamyltransferase light chain 1	-2.20416	9.1149	-23.4113	1.78234e-08	9.12182e-07	10.3339
A_23_P63798	KLF6	Kruppel-like factor 6	-2.48801	12.2668	-23.3948	1.79197e-08	9.1477e-07	10.3282
A_23_P16415	LRP3	low density lipoprotein receptor-related protein 3	2.31608	9.31004	23.3776	1.8021e-08	9.17838e-07	10.3223
A_23_P37954	CCNF	cyclin F	2.1418	8.44795	23.3115	1.84161e-08	9.3142e-07	10.2993
A_24_P18105	ASPH	aspartate beta-hydroxylase	-2.01993	12.1003	-23.2947	1.8518e-08	9.32727e-07	10.2935
A_23_P353005	RNF217	ring finger protein 217	2.09505	9.28164	23.2879	1.8559e-08	9.3302e-07	10.2911
A_23_P26375	ACD	adrenocortical dysplasia homolog (mouse)	2.00772	11.1877	23.2527	1.87754e-08	9.38455e-07	10.2788
A_23_P216468	SLC1A1	solute carrier family 1 (neuronal/epithelial high affinity glutamate transporter, system Xag), member 1	-2.48816	8.70651	-23.2448	1.88243e-08	9.38644e-07	10.2761
A_24_P598836	0	0	-2.15714	13.1928	-23.242	1.88416e-08	9.38644e-07	10.2751
A_32_P230828	GAS5	growth arrest-specific 5 (non-protein coding)	-2.21361	12.9089	-23.2152	1.9009e-08	9.42404e-07	10.2657
A_24_P4816	GABARAPL1	GABA(A) receptor-associated protein like 1	-2.08006	9.47636	-23.1763	1.92544e-08	9.48887e-07	10.2522
A_23_P339705	WDR62	WD repeat domain 62	2.47742	8.51618	23.1239	1.95914e-08	9.59672e-07	10.2338
A_23_P110712	DUSP1	dual specificity phosphatase 1	-2.21481	12.3091	-23.0632	1.99894e-08	9.72203e-07	10.2125
A_24_P183128	PLAC8	placenta-specific 8	-2.03429	13.2215	-23.0159	2.03057e-08	9.80225e-07	10.1958
A_23_P218111	SERPINA1	serpin peptidase inhibitor, clade A (alpha-1 antiproteinase, antitrypsin), member 1	-2.08832	9.62441	-22.9989	2.0421e-08	9.80225e-07	10.1898
A_24_P924040	SSFA2	sperm specific antigen 2	-2.20954	9.53429	-22.9869	2.05031e-08	9.80225e-07	10.1856
A_24_P231132	ACVR2B	activin A receptor, type IIB	-2.40979	10.1579	-22.9411	2.08183e-08	9.91346e-07	10.1694
A_32_P204676	FABP5	fatty acid binding protein 5 (psoriasis-associated)	2.80938	10.7131	22.9293	2.09007e-08	9.92964e-07	10.1652
A_23_P312718	PNPLA8	patatin-like phospholipase domain containing 8	-2.3891	9.21149	-22.8828	2.12275e-08	1.00153e-06	10.1487
A_23_P160618	SH2D2A	SH2 domain containing 2A	2.23213	10.2275	22.8641	2.13608e-08	1.00539e-06	10.1421
A_24_P42264	LYZ	lysozyme	-2.32257	9.86788	-22.8576	2.14074e-08	1.00539e-06	10.1398
A_23_P216355	TONSL	tonsoku-like, DNA repair protein	2.30655	8.28704	22.8516	2.14508e-08	1.00619e-06	10.1376
A_23_P102060	SSFA2	sperm specific antigen 2	-2.40295	12.0569	-22.8345	2.1574e-08	1.00704e-06	10.1316
A_23_P215787	HBP1	HMG-box transcription factor 1	-2.51518	8.58717	-22.8153	2.17131e-08	1.00704e-06	10.1247
A_23_P163099	POLE2	polymerase (DNA directed), epsilon 2, accessory subunit	2.10604	7.88199	22.7885	2.19097e-08	1.0077e-06	10.1152
A_23_P501933	CACNG6	calcium channel, voltage-dependent, gamma subunit 6	-2.17683	9.03988	-22.7745	2.2013e-08	1.0077e-06	10.1102
A_32_P217261	CDYL2	chromodomain protein, Y-like 2	-2.1246	8.40745	-22.7725	2.20273e-08	1.0077e-06	10.1095
A_23_P394304	PDZK1IP1	PDZK1 interacting protein 1	-2.18444	11.7643	-22.7004	2.25687e-08	1.02699e-06	10.0837
A_24_P361896	MT2A	metallothionein 2A	2.2203	11.2646	22.683	2.27015e-08	1.03174e-06	10.0775
A_23_P142154	GRWD1	glutamate-rich WD repeat containing 1	2.10394	12.2423	22.6648	2.28413e-08	1.03366e-06	10.071
A_23_P320250	MYO19	myosin XIX	2.30898	11.4382	22.5622	2.36486e-08	1.05505e-06	10.0341
A_23_P149798	0	0	-2.27556	9.89241	-22.5355	2.38635e-08	1.05914e-06	10.0245
A_23_P204967	MPHOSPH8	M-phase phosphoprotein 8	-2.0165	9.26304	-22.5284	2.39211e-08	1.05914e-06	10.0219
A_24_P110967	PCMTD1	protein-L-isoaspartate (D-aspartate) O-methyltransferase domain containing 1	-2.1262	9.36127	-22.4629	2.44596e-08	1.07371e-06	9.99824
A_24_P9321	HIST1H3I	histone cluster 1, H3i	2.32557	9.82418	22.3971	2.50154e-08	1.09226e-06	9.97435
A_23_P217958	HK1	hexokinase 1	-2.14653	10.0134	-22.3803	2.51592e-08	1.09536e-06	9.96826
A_32_P201496	POLR3H	polymerase (RNA) III (DNA directed) polypeptide H (22.9kD)	2.10632	9.62931	22.3165	2.57147e-08	1.1129e-06	9.94503
A_23_P111206	FKBP5	FK506 binding protein 5	2.1434	7.88392	22.2087	2.66842e-08	1.12789e-06	9.90565
A_24_P136905	0	0	2.10577	7.98969	22.1708	2.70358e-08	1.13304e-06	9.89172
A_32_P76247	HSPB1	heat shock 27kDa protein 1	-2.13389	12.4088	-22.1343	2.73783e-08	1.14106e-06	9.87831
A_23_P307002	SSU72	SSU72 RNA polymerase II CTD phosphatase homolog (S. cerevisiae)	2.26719	11.09	22.1272	2.74454e-08	1.14106e-06	9.87571
A_23_P210690	TRIB3	tribbles pseudokinase 3	-2.02276	14.456	-22.0936	2.77664e-08	1.14767e-06	9.86333
A_23_P67799	TMEM37	transmembrane protein 37	-2.09672	9.33012	-22.0259	2.84259e-08	1.16663e-06	9.83833
A_23_P120809	GGT1	gamma-glutamyltransferase 1	-2.1454	9.30499	-21.9726	2.89574e-08	1.17783e-06	9.81859
A_24_P200427	PAICS	phosphoribosylaminoimidazole carboxylase, phosphoribosylaminoimidazole succinocarboxamide synthetase	2.14508	12.2032	21.9624	2.90599e-08	1.17849e-06	9.81482
A_23_P147641	TCEA2	transcription elongation factor A (SII), 2	-2.20826	8.2454	-21.9068	2.96291e-08	1.1903e-06	9.79415
A_23_P382775	BBC3	BCL2 binding component 3	-2.12448	10.8288	-21.8928	2.97734e-08	1.19443e-06	9.78897
A_24_P230907	FAM149B1	family with sequence similarity 149, member B1	-2.10411	9.7192	-21.8367	3.03638e-08	1.20631e-06	9.76804
A_23_P207911	TRPV2	transient receptor potential cation channel, subfamily V, member 2	-2.21588	8.00736	-21.8201	3.05401e-08	1.20706e-06	9.76187
A_23_P137143	DKC1	dyskeratosis congenita 1, dyskerin	2.07405	12.1329	21.6922	3.19446e-08	1.24499e-06	9.71391
A_23_P395374	HIST1H4D	histone cluster 1, H4d	2.46782	10.3716	21.676	3.21272e-08	1.25092e-06	9.70783
A_23_P29303	RRP7A	ribosomal RNA processing 7 homolog A (S. cerevisiae)	2.09548	9.92152	21.6379	3.25617e-08	1.25533e-06	9.69349
A_23_P206290	GPR114	G protein-coupled receptor 114	2.06871	9.21325	21.4245	3.51235e-08	1.30157e-06	9.61263
A_23_P29922	TLR3	toll-like receptor 3	-2.21131	7.88426	-21.4205	3.51744e-08	1.30157e-06	9.61108
A_24_P108005	MAP1LC3B	microtubule-associated protein 1 light chain 3 beta	-2.09155	9.58318	-21.405	3.53685e-08	1.30523e-06	9.6052
A_23_P95470	CD151	CD151 molecule (Raph blood group)	-2.36051	11.158	-21.3536	3.60243e-08	1.32057e-06	9.58557
A_24_P287941	PSMC3IP	PSMC3 interacting protein	2.1191	9.32787	21.2891	3.68665e-08	1.33645e-06	9.56088
A_23_P259692	PSAT1	phosphoserine aminotransferase 1	-2.00023	11.849	-21.2539	3.73355e-08	1.34987e-06	9.54736
A_23_P218442	CEACAM6	carcinoembryonic antigen-related cell adhesion molecule 6 (non-specific cross reacting antigen)	2.37663	13.9331	21.2436	3.74739e-08	1.35087e-06	9.54341
A_23_P41804	NKD2	naked cuticle homolog 2 (Drosophila)	2.30098	10.2375	21.1296	3.90459e-08	1.38725e-06	9.49946
A_32_P54475	0	0	2.2331	8.02476	21.039	4.03481e-08	1.4184e-06	9.46436
A_23_P77630	MAP1LC3B	microtubule-associated protein 1 light chain 3 beta	-2.22696	8.79557	-21.0081	4.08043e-08	1.42449e-06	9.45233
A_24_P377328	SLU7	SLU7 splicing factor homolog (S. cerevisiae)	-2.08479	9.26873	-20.9365	4.18815e-08	1.44784e-06	9.42443
A_23_P208310	CD3EAP	CD3e molecule, epsilon associated protein	2.13657	10.6629	20.5445	4.83803e-08	1.59448e-06	9.26986
A_23_P104199	ITGB1	integrin, beta 1 (fibronectin receptor, beta polypeptide, antigen CD29 includes MDF2, MSK12)	-2.15291	11.4899	-20.5381	4.84955e-08	1.59448e-06	9.26731
A_23_P91590	RANBP1	RAN binding protein 1	2.2735	13.0849	20.4714	4.97151e-08	1.62028e-06	9.24066
A_23_P154306	TANK	TRAF family member-associated NFKB activator	-2.16168	9.84352	-20.4415	5.02715e-08	1.63064e-06	9.22872
A_32_P420009	ALS2CL	ALS2 C-terminal like	-2.13294	8.45848	-20.4322	5.04461e-08	1.63114e-06	9.225
A_23_P110122	CCNG2	cyclin G2	-2.44799	7.9412	-20.3816	5.14102e-08	1.64854e-06	9.20469
A_23_P135499	CLIC4	chloride intracellular channel 4	-2.66342	8.63358	-20.3021	5.29656e-08	1.67432e-06	9.17269
A_23_P29684	VILL	villin-like	-2.22799	12.7007	-20.2544	5.39241e-08	1.69028e-06	9.15343
A_23_P93027	FGF18	fibroblast growth factor 18	-2.13034	10.236	-20.2416	5.41856e-08	1.69588e-06	9.14824
A_23_P104193	ITGB1	integrin, beta 1 (fibronectin receptor, beta polypeptide, antigen CD29 includes MDF2, MSK12)	-2.1778	13.6893	-20.1981	5.50805e-08	1.71473e-06	9.13064
A_23_P82206	ECHDC1	enoyl CoA hydratase domain containing 1	2.38347	10.7516	19.7598	6.51092e-08	1.89542e-06	8.9508
A_23_P402604	PFAS	phosphoribosylformylglycinamidine synthase	2.30651	8.61467	19.748	6.54061e-08	1.89919e-06	8.9459
A_23_P429491	DDIAS	DNA damage-induced apoptosis suppressor	2.0401	9.35368	19.7126	6.63054e-08	1.9158e-06	8.9312
A_23_P52336	UNC5B	unc-5 homolog B (C. elegans)	-2.65742	11.1078	-19.6703	6.73998e-08	1.94058e-06	8.91358
A_23_P88630	BLM	Bloom syndrome, RecQ helicase-like	2.02941	10.2009	19.6415	6.81554e-08	1.95002e-06	8.90158
A_23_P71268	AZGP1	alpha-2-glycoprotein 1, zinc-binding	-2.16784	10.1873	-19.5205	7.14415e-08	2.01077e-06	8.85087
A_23_P420038	RRP7A	ribosomal RNA processing 7 homolog A (S. cerevisiae)	2.10971	10.5616	19.4874	7.23702e-08	2.02262e-06	8.83695
A_23_P259641	EZH2	enhancer of zeste 2 polycomb repressive complex 2 subunit	2.00024	10.769	19.3376	7.67511e-08	2.11473e-06	8.77361
A_23_P371495	TMTC1	transmembrane and tetratricopeptide repeat containing 1	-2.0115	10.926	-19.1501	8.26616e-08	2.21801e-06	8.6936
A_24_P673063	FABP5	fatty acid binding protein 5 (psoriasis-associated)	3.02314	10.2964	19.1171	8.37516e-08	2.23265e-06	8.67946
A_23_P40049	CAD	carbamoyl-phosphate synthetase 2, aspartate transcarbamylase, and dihydroorotase	2.26036	10.7146	19.1108	8.39637e-08	2.2354e-06	8.67673
A_23_P348208	SPRR1A	small proline-rich protein 1A	2.03164	9.44542	19.0695	8.5355e-08	2.2635e-06	8.659
A_23_P56734	HNMT	histamine N-methyltransferase	-2.72033	8.63081	-18.8391	9.36263e-08	2.38575e-06	8.55913
A_32_P47643	FAM110C	family with sequence similarity 110, member C	-2.03915	9.19626	-18.5212	1.06562e-07	2.60682e-06	8.41923
A_24_P318656	ITGB3	integrin, beta 3 (platelet glycoprotein IIIa, antigen CD61)	-2.04275	7.21309	-18.5111	1.07006e-07	2.61077e-06	8.41474
A_23_P202683	CDHR5	cadherin-related family member 5	-2.30146	8.4336	-18.4721	1.08734e-07	2.6349e-06	8.39741
A_23_P70318	ENPP4	ectonucleotide pyrophosphatase/phosphodiesterase 4 (putative)	-2.01335	10.3779	-18.0906	1.27417e-07	2.9039e-06	8.22574
A_23_P205046	ANKRD10	ankyrin repeat domain 10	-2.21142	9.39794	-17.9988	1.32438e-07	2.96416e-06	8.18386
A_23_P98910	LRMP	lymphoid-restricted membrane protein	2.20822	7.34641	17.5798	1.58355e-07	3.35121e-06	7.98999
A_23_P145529	PKIB	protein kinase (cAMP-dependent, catalytic) inhibitor beta	2.43764	8.92529	17.2943	1.79292e-07	3.63909e-06	7.85513
A_23_P204630	NTN4	netrin 4	-2.00326	10.2649	-17.0549	1.99259e-07	3.91829e-06	7.74033
A_24_P12401	VEGFA	vascular endothelial growth factor A	-2.26245	8.73514	-17.0149	2.02842e-07	3.96025e-06	7.72095
A_32_P9963	HSF2	heat shock transcription factor 2	2.28188	10.2778	17.0024	2.03967e-07	3.96899e-06	7.71493
A_24_P102650	MUC5B	mucin 5B, oligomeric mucus/gel-forming	-2.39153	8.04702	-16.0933	3.09077e-07	5.17865e-06	7.26208
A_32_P353677	ATAD3B	ATPase family, AAA domain containing 3B	2.20944	9.66475	15.9736	3.27009e-07	5.38881e-06	7.20052
A_23_P254654	CLIC3	chloride intracellular channel 3	-2.09604	10.1613	-15.6622	3.79379e-07	6.00098e-06	7.03828
A_23_P28057	THOP1	thimet oligopeptidase 1	2.03025	13.065	15.6281	3.85664e-07	6.08162e-06	7.02033
A_24_P316364	REXO2	RNA exonuclease 2	-2.23031	10.1352	-15.5927	3.92314e-07	6.14781e-06	7.00164
A_32_P211045	DHFR	dihydrofolate reductase	2.04223	8.39988	14.9084	5.50058e-07	7.74464e-06	6.63186
A_32_P193322	RICTOR	RPTOR independent companion of MTOR, complex 2	-2.01723	9.438	-13.8395	9.61267e-07	1.15138e-05	6.01952

## Sheet: Table S2
Table S2. Biological processes (level 5) enriched for up-regulated genes in MTCHC01R1.5 vs MTCHC01 cells
Category	Term	Count	%	PValue	Genes	List Total	Pop Hits	Pop Total	Fold Enrichment	Bonferroni	Benjamini	FDR
GOTERM_BP_5	GO:0006260~DNA replication	49	0.106654	9.50033e-34	E2F7, MCM10, CDT1, PRIM1, CCNE1, CDC45, MCM8, MCM7, ORC6, ORC1, CDC6, DTL, LIG1, RMI2, MCM2, MCM3, MCM4, MCM5, RAD51, MCM6, RFC5, TIMELESS, RFC2, RRM2, RRM1, DSCC1, BLM, TICRR, TIPIN, KIAA0101, CHEK1, POLA2, POLE2, FEN1, GINS1, EXO1, RECQL4, GINS2, TONSL, GINS3, GINS4, DONSON, CDC25A, POLD1, PCNA, CHTF18, CHAF1A, CORT, CHAF1B	262	277	14563	9.83254	2.03687e-30	2.03687e-30	1.64667e-30
GOTERM_BP_5	GO:0006259~DNA metabolic process	72	0.156716	7.7964e-27	E2F7, EZH2, MCM10, CDT1, PRIM1, CCNE1, MCM8, CDC45, MCM7, DKC1, ISG15, FANCI, PRMT5, PSMC3IP, FANCE, ORC6, FANCA, CDCA5, ORC1, TERT, CDC6, DTL, LIG1, RMI2, PKIB, MCM2, MCM3, TATDN2, MCM4, MCM5, ESCO2, MCM6, RAD51, RFC5, UHRF1, EYA2, TIMELESS, RFC2, FANCD2, RRM2, RRM1, DSCC1, BLM, TICRR, FOXM1, TIPIN, KIAA0101, CHEK1, POLA2, TK1, TYMS, ACD, POLE2, FEN1, RECQL4, EXO1, GINS1, GINS2, TONSL, GINS3, GI…	262	924	14563	4.33122	1.67155e-23	8.35774e-24	1.35133e-23
GOTERM_BP_5	GO:1903047~mitotic cell cycle process	60	0.130597	8.03959e-20	E2F1, CHMP6, E2F7, EZH2, PKMYT1, MCM10, CDT1, PRIM1, CCNE1, CDC45, MCM8, MCM7, FANCI, OIP5, ORC6, ORC1, CDCA5, TERT, CDCA3, CDC6, LIG1, CCNF, MCM2, MCM3, PKIA, MCM4, MCM5, PRKCB, MCM6, TIMELESS, ZWINT, RRM2, DSCC1, BLM, TICRR, FOXM1, TIPIN, CHEK1, POLA2, MYBL2, SPC24, TYMS, TUBB, NCAPH, POLE2, SAC3D1, FBXO5, GINS1, GINS2, TPD52L1, CDKN3, CDC25A, GSG2, DHFR, NOLC1, WDR62, PCNA, CENPW, SLFN11, BMP7	262	856	14563	3.89607	1.72369e-16	5.74562e-17	1.39348e-16
GOTERM_BP_5	GO:0006270~DNA replication initiation	17	0.0370024	1.15987e-19	CDC6, GINS2, GINS4, POLA2, MCM2, MCM10, MCM3, MCM4, MCM5, MCM6, PRIM1, CCNE1, CDC45, MCM7, POLE2, ORC6, ORC1	262	34	14563	27.792	2.48677e-16	6.21692e-17	2.01038e-16
GOTERM_BP_5	GO:0000082~G1/S transition of mitotic cell cycle	31	0.0674749	1.19442e-18	E2F1, E2F7, EZH2, PKMYT1, POLA2, MCM10, CDT1, PRIM1, CCNE1, TYMS, CDC45, MCM8, MCM7, POLE2, FBXO5, ORC6, ORC1, CDCA5, TERT, CDC6, MCM2, CDKN3, MCM3, MCM4, CDC25A, MCM5, MCM6, DHFR, RRM2, PCNA, SLFN11	262	213	14563	8.08969	2.56085e-15	5.12169e-16	2.07027e-15
GOTERM_BP_5	GO:0044770~cell cycle phase transition	42	0.0914176	1.18987e-15	E2F1, BLM, TICRR, E2F7, FOXM1, EZH2, TIPIN, PKMYT1, CHEK1, POLA2, MCM10, CDT1, PRIM1, CCNE1, TYMS, CDC45, TUBB, MCM8, MCM7, POLE2, FANCI, FBXO5, ORC6, ORC1, CDCA5, TERT, CDC6, TPD52L1, MCM2, CDKN3, MCM3, PKIA, MCM4, MCM5, CDC25A, MCM6, PAGR1, DHFR, TIMELESS, RRM2, PCNA, SLFN11	262	524	14563	4.4552	2.61835e-12	4.36429e-13	2.12053e-12
GOTERM_BP_5	GO:0044772~mitotic cell cycle phase transition	39	0.0848878	2.38113e-14	E2F1, BLM, TICRR, E2F7, FOXM1, EZH2, PKMYT1, CHEK1, POLA2, MCM10, CDT1, PRIM1, CCNE1, TYMS, CDC45, TUBB, MCM8, MCM7, POLE2, FANCI, FBXO5, ORC6, ORC1, CDCA5, TERT, CDC6, TPD52L1, MCM2, CDKN3, MCM3, PKIA, MCM4, CDC25A, MCM5, MCM6, DHFR, RRM2, PCNA, SLFN11	262	493	14563	4.39711	5.09388e-11	7.27696e-12	4.11782e-11
GOTERM_BP_5	GO:0006281~DNA repair	37	0.0805346	3.58507e-13	BLM, TICRR, FOXM1, KIAA0101, CHEK1, CDC45, MCM8, ISG15, POLE2, FANCI, FANCE, CDCA5, FANCA, FEN1, EXO1, RECQL4, GINS2, DTL, TONSL, LIG1, GINS4, RMI2, RAD54L, ESCO2, RAD51, RFC5, PAGR1, UHRF1, EYA2, TIMELESS, RFC2, FANCD2, POLD1, PCNA, CORT, CHAF1A, CHAF1B	262	484	14563	4.24919	7.68605e-10	9.60756e-11	6.2137e-10
GOTERM_BP_5	GO:0071103~DNA conformation change	26	0.0565919	5.35132e-13	BLM, CDC45, NCAPH, MCM7, OIP5, ASF1B, CDCA5, GINS1, CENPO, RECQL4, GINS2, CENPM, HIST1H1B, HIST1H1A, GINS4, CENPP, MCM2, MCM3, MCM4, MCM5, RAD51, MCM6, IPO4, CENPW, CHAF1A, CHAF1B	262	231	14563	6.2562	1.14731e-09	1.27479e-10	9.27525e-10
GOTERM_BP_5	GO:0071897~DNA biosynthetic process	22	0.0478854	2.2818e-11	EXO1, BLM, DTL, LIG1, KIAA0101, RMI2, PKIB, POLA2, RAD51, TK1, RFC5, TYMS, ACD, ISG15, DKC1, POLE2, RFC2, POLD1, PCNA, CHTF18, TERT, DSCC1	262	188	14563	6.50451	4.8922e-08	4.8922e-09	3.95501e-08
GOTERM_BP_5	GO:0006310~DNA recombination	24	0.0522386	8.83085e-11	EXO1, RECQL4, GINS2, BLM, TONSL, LIG1, GINS4, CHEK1, RMI2, POLA2, RAD54L, RAD51, RFC5, PRIM1, PAGR1, CDC45, MCM8, POLE2, RFC2, POLD1, PSMC3IP, PCNA, CORT, FEN1	262	245	14563	5.44496	1.89333e-07	1.72121e-08	1.53063e-07
GOTERM_BP_5	GO:0022616~DNA strand elongation	11	0.0239427	1.3128e-10	GINS1, PRIM1, GINS2, LIG1, POLD1, GINS3, GINS4, PCNA, POLA2, FEN1, TERT	262	32	14563	19.107	2.81464e-07	2.34553e-08	2.27544e-07
GOTERM_BP_5	GO:0000723~telomere maintenance	14	0.0304725	1.40469e-07	RFC5, PRIM1, ACD, POLE2, DKC1, RFC2, LIG1, POLD1, PCNA, PKIB, POLA2, FEN1, TERT, RAD51	262	115	14563	6.76674	0.000301119	2.31663e-05	0.000243471
GOTERM_BP_5	GO:0032200~telomere organization	14	0.0304725	1.72399e-07	RFC5, PRIM1, ACD, POLE2, DKC1, RFC2, LIG1, POLD1, PCNA, PKIB, POLA2, FEN1, TERT, RAD51	262	117	14563	6.65107	0.000369556	2.64014e-05	0.000298815
GOTERM_BP_5	GO:0051052~regulation of DNA metabolic process	23	0.050062	4.04663e-07	CDC6, BLM, TICRR, FOXM1, E2F7, TIPIN, CHEK1, PKIB, ESCO2, RAD51, CDT1, RFC5, UHRF1, EYA2, ACD, TIMELESS, DKC1, RFC2, PRMT5, PCNA, DNMT1, CHTF18, DSCC1	262	353	14563	3.62162	0.00086722	5.78381e-05	0.00070139
GOTERM_BP_5	GO:0006334~nucleosome assembly	12	0.0261193	2.09525e-06	CENPO, CENPM, HIST1H1B, OIP5, HIST1H1A, IPO4, CENPP, CENPW, MCM2, ASF1B, CHAF1A, CHAF1B	262	102	14563	6.53929	0.00448215	0.000280725	0.00363159
GOTERM_BP_5	GO:0000280~nuclear division	28	0.0609451	2.76763e-06	CHMP6, TIPIN, PKMYT1, CHEK1, MYBL2, SPC24, NCAPH, OIP5, SAC3D1, PRMT5, FBXO5, CDCA5, FANCA, CDCA3, CDC6, CCNF, RAD54L, GSG2, CDC25A, RAD51, NOLC1, TIMELESS, FANCD2, ZWINT, CENPW, BMP7, CORT, DSCC1	262	558	14563	2.78916	0.00591623	0.000348986	0.00479696
GOTERM_BP_5	GO:0006275~regulation of DNA replication	12	0.0261193	4.82893e-06	RFC5, CDC6, BLM, TICRR, RFC2, E2F7, PCNA, TIPIN, CHTF18, ESCO2, DSCC1, CDT1	262	111	14563	6.00908	0.0102998	0.000575015	0.00836955
GOTERM_BP_5	GO:0031497~chromatin assembly	12	0.0261193	7.4128e-06	CENPO, CENPM, HIST1H1B, OIP5, HIST1H1A, IPO4, CENPP, CENPW, MCM2, ASF1B, CHAF1A, CHAF1B	262	116	14563	5.75007	0.0157675	0.000836129	0.0128477
GOTERM_BP_5	GO:0006333~chromatin assembly or disassembly	13	0.0282959	8.14789e-06	CENPO, CENPM, HIST1H1B, HIST1H1A, CENPP, MCM2, OIP5, IPO4, CENPW, HIRIP3, ASF1B, CHAF1A, CHAF1B	262	140	14563	5.16137	0.0173174	0.000873076	0.0141216
GOTERM_BP_5	GO:0044786~cell cycle DNA replication	7	0.0152363	1.0512e-05	GINS1, GINS2, CDC45, LIG1, E2F7, PCNA, DONSON	262	29	14563	13.4168	0.0222858	0.00107266	0.0182187
GOTERM_BP_5	GO:0045005~DNA-dependent DNA replication maintenance of fidelity	7	0.0152363	1.2944e-05	BLM, TONSL, POLD1, PCNA, TIPIN, CORT, RAD51	262	30	14563	12.9696	0.0273705	0.00126066	0.0224331
GOTERM_BP_5	GO:0034728~nucleosome organization	12	0.0261193	1.63655e-05	CENPO, CENPM, HIST1H1B, OIP5, HIST1H1A, IPO4, CENPP, CENPW, MCM2, ASF1B, CHAF1A, CHAF1B	262	126	14563	5.29371	0.0344795	0.0015244	0.0283621
GOTERM_BP_5	GO:0007067~mitotic nuclear division	22	0.0478854	1.92714e-05	CDC6, CHMP6, CCNF, TIPIN, PKMYT1, CHEK1, MYBL2, GSG2, CDC25A, SPC24, NCAPH, NOLC1, TIMELESS, SAC3D1, OIP5, ZWINT, FBXO5, CENPW, BMP7, CDCA5, CDCA3, DSCC1	262	415	14563	2.94662	0.0404764	0.00172012	0.0333975
GOTERM_BP_5	GO:0090304~nucleic acid metabolic process	117	0.254663	2.33173e-05	MCM10, PRIM1, CDCA7, ISG15, HTRA1, ORC6, CDCA5, ORC1, WWOX, PTPRK, DTL, RRP7A, LIG1, RMI2, PKIB, BASP1, TATDN2, PKIA, ESCO2, MRTO4, RFC5, UHRF1, TIMELESS, RFC2, DSCC1, BLM, TICRR, TIPIN, CHEK1, CCL5, MYBL2, SOX8, TK1, ACD, POLE2, LHX2, FBXO5, ASF1B, GINS1, RECQL4, GINS2, GINS3, GINS4, SPHK1, DONSON, ECM1, RAD54L, CAPN15, PAGR1, DHFR, NOLC1, POLD1, PCNA, WDR4, DNMT1, CHAF1A, CORT, BMP7, CHAF1B, SN…	262	4703	14563	1.3828	0.0487638	0.00199772	0.0404076
GOTERM_BP_5	GO:0065004~protein-DNA complex assembly	14	0.0304725	2.60773e-05	CENPO, CENPM, HIST1H1B, HIST1H1A, CENPP, MCM2, RAD51, CDC45, OIP5, IPO4, CENPW, CHAF1A, ASF1B, CHAF1B	262	183	14563	4.25233	0.0543763	0.0021481	0.0451897
GOTERM_BP_5	GO:0033260~nuclear DNA replication	6	0.0130597	2.86261e-05	GINS1, GINS2, CDC45, LIG1, PCNA, DONSON	262	21	14563	15.8811	0.0595297	0.00227058	0.0496054
GOTERM_BP_5	GO:0051054~positive regulation of DNA metabolic process	14	0.0304725	4.54985e-05	FOXM1, E2F7, PKIB, RAD51, RFC5, EYA2, ACD, TIMELESS, DKC1, RFC2, PCNA, CHTF18, DNMT1, DSCC1	262	193	14563	4.032	0.092944	0.00347791	0.0788323
GOTERM_BP_5	GO:0010564~regulation of cell cycle process	25	0.0544153	7.42393e-05	E2F1, CDC6, BLM, TICRR, FOXM1, E2F7, CCNF, EZH2, TIPIN, PKMYT1, CHEK1, PKIA, GSG2, CDT1, PAGR1, CDC45, FANCI, PRMT5, PCNA, FBXO5, SLFN11, BMP7, CDCA5, FEN1, TERT	262	561	14563	2.477	0.147153	0.00547376	0.128599
GOTERM_BP_5	GO:0034645~cellular macromolecule biosynthetic process	112	0.24378	8.41465e-05	MCM10, PRIM1, CDCA7, ISG15, HTRA1, ORC6, ORC1, WWOX, PTPRK, DTL, LIG1, RMI2, PKIB, BASP1, PKIA, ESCO2, MRTO4, RFC5, UHRF1, TIMELESS, RFC2, MAP6D1, DSCC1, MGAT5B, BLM, TICRR, TIPIN, IGF2BP1, CHEK1, CCL5, MYBL2, SOX8, TK1, ACD, POLE2, LHX2, FBXO5, ASF1B, GINS1, RECQL4, GINS2, GINS3, GINS4, SPHK1, DONSON, ECM1, CAPN15, PAGR1, DHFR, SLC25A10, POLD1, PCNA, SLC25A19, DNMT1, CHAF1A, CORT, BMP7, CHAF1B, …	262	4569	14563	1.36253	0.165079	0.00599587	0.145749
GOTERM_BP_5	GO:0006760~folic acid-containing compound metabolic process	6	0.0130597	0.000104006	MTHFD1, TYMS, SHMT1, DHFR, SLC19A1, SLC46A1	262	27	14563	12.352	0.199885	0.00716775	0.180118
GOTERM_BP_5	GO:1902969~mitotic DNA replication	4	0.00870644	0.000109361	GINS1, GINS2, CDC45, LIG1	262	6	14563	37.056	0.209021	0.00730083	0.189384
GOTERM_BP_5	GO:0007346~regulation of mitotic cell cycle	22	0.0478854	0.000123105	E2F1, CDC6, BLM, TICRR, E2F7, SPHK1, EZH2, TIPIN, PKMYT1, CHEK1, PKIA, CDC45, FANCI, ZWINT, PRMT5, NLE1, PCNA, FBXO5, SLFN11, BMP7, CDCA5, TERT	262	472	14563	2.59078	0.23199	0.00796668	0.213161
GOTERM_BP_5	GO:0000075~cell cycle checkpoint	14	0.0304725	0.000162873	E2F1, CDC6, CDC45, BLM, DTL, FANCI, TICRR, ZWINT, E2F7, TIPIN, PCNA, CHEK1, GSG2, CDT1	262	219	14563	3.55331	0.294768	0.0102189	0.28193
GOTERM_BP_5	GO:1900262~regulation of DNA-directed DNA polymerase activity	4	0.00870644	0.000188846	RFC5, RFC2, CHTF18, DSCC1	262	7	14563	31.7623	0.332972	0.0115026	0.326817
GOTERM_BP_5	GO:0000076~DNA replication checkpoint	5	0.0108831	0.000199643	CDC6, CDC45, TICRR, TIPIN, CDT1	262	17	14563	16.3482	0.348239	0.0118206	0.345473
GOTERM_BP_5	GO:0046655~folic acid metabolic process	5	0.0108831	0.000199643	MTHFD1, SHMT1, DHFR, SLC19A1, SLC46A1	262	17	14563	16.3482	0.348239	0.0118206	0.345473
GOTERM_BP_5	GO:0045930~negative regulation of mitotic cell cycle	13	0.0282959	0.000393651	E2F1, BLM, FANCI, TICRR, ZWINT, E2F7, EZH2, TIPIN, PCNA, NLE1, CHEK1, SLFN11, BMP7	262	209	14563	3.45738	0.570079	0.0225567	0.680117
GOTERM_BP_5	GO:2000573~positive regulation of DNA biosynthetic process	7	0.0152363	0.000434587	RFC5, ACD, DKC1, RFC2, CHTF18, PKIB, DSCC1	262	55	14563	7.07432	0.606218	0.0242269	0.750592
GOTERM_BP_5	GO:0006297~nucleotide-excision repair, DNA gap filling	5	0.0108831	0.000682536	RFC5, RFC2, LIG1, POLD1, PCNA	262	23	14563	12.0835	0.768658	0.0368391	1.17645
GOTERM_BP_5	GO:0031297~replication fork processing	5	0.0108831	0.00110473	BLM, TONSL, PCNA, CORT, RAD51	262	26	14563	10.6892	0.906505	0.0575254	1.89763
GOTERM_BP_5	GO:0009263~deoxyribonucleotide biosynthetic process	4	0.00870644	0.0011106	TYMS, SHMT1, RRM2, RRM1	262	12	14563	18.528	0.907676	0.0564526	1.90762
GOTERM_BP_5	GO:0061641~CENP-A containing chromatin organization	5	0.0108831	0.00127877	CENPO, CENPM, OIP5, CENPP, CENPW	262	27	14563	10.2933	0.935651	0.0632323	2.19347
GOTERM_BP_5	GO:0098813~nuclear chromosome segregation	14	0.0304725	0.00141229	CENPO, CDC6, CENPM, CHMP6, CENPP, GSG2, SPC24, NCAPH, FANCD2, ZWINT, CORT, CDCA5, FEN1, DSCC1	262	275	14563	2.82973	0.951689	0.0680419	2.41987
GOTERM_BP_5	GO:0006325~chromatin organization	25	0.0544153	0.00155834	CENPO, CENPM, HIST1H1B, HIST1H1A, EZH2, CENPP, CHEK1, MCM2, GSG2, PRKCB, PRDM13, CDC45, UHRF1, EYA2, OIP5, PRMT5, IPO4, CENPW, DNMT1, HIRIP3, HIST1H2AJ, MYB, CHAF1A, ASF1B, CHAF1B	262	693	14563	2.00519	0.964693	0.0731771	2.66693
GOTERM_BP_5	GO:0007062~sister chromatid cohesion	9	0.0195895	0.00167109	SPC24, CENPO, CENPM, ZWINT, CENPP, CDCA5, GSG2, FEN1, DSCC1	262	123	14563	4.06712	0.972286	0.0765925	2.85727
GOTERM_BP_5	GO:0000819~sister chromatid segregation	12	0.0261193	0.00180727	SPC24, CENPO, CDC6, CENPM, NCAPH, ZWINT, CHMP6, CENPP, CDCA5, GSG2, FEN1, DSCC1	262	216	14563	3.088	0.979314	0.0808544	3.08669
GOTERM_BP_5	GO:0010948~negative regulation of cell cycle process	12	0.0261193	0.00199996	E2F1, BLM, TICRR, FANCI, E2F7, CCNF, EZH2, PCNA, FBXO5, CHEK1, SLFN11, BMP7	262	219	14563	3.0457	0.986325	0.0872776	3.41044
GOTERM_BP_5	GO:0009411~response to UV	9	0.0195895	0.00214945	PTPRK, DTL, POLD1, PCNA, TIPIN, KIAA0101, CHEK1, CDC25A, FEN1	262	128	14563	3.90825	0.990082	0.0916376	3.6609
GOTERM_BP_5	GO:1901987~regulation of cell cycle phase transition	15	0.0326492	0.00223756	E2F1, CDC6, BLM, TICRR, E2F7, EZH2, PKIA, PAGR1, CDC45, FANCI, PCNA, FBXO5, SLFN11, CDCA5, TERT	262	325	14563	2.56541	0.991792	0.093364	3.80824
GOTERM_BP_5	GO:0045786~negative regulation of cell cycle	18	0.039179	0.00263625	E2F1, PTPRK, BLM, TICRR, E2F7, CCNF, EZH2, TIPIN, CHEK1, CDKN3, FANCI, ZWINT, NLE1, PCNA, FBXO5, SLFN11, BMP7, DDIAS	262	442	14563	2.2636	0.996516	0.10702	4.47229
GOTERM_BP_5	GO:0042769~DNA damage response, detection of DNA damage	5	0.0108831	0.00306345	RFC5, DTL, RFC2, POLD1, PCNA	262	34	14563	8.17411	0.99861	0.121011	5.17903
GOTERM_BP_5	GO:1901990~regulation of mitotic cell cycle phase transition	14	0.0304725	0.00330574	E2F1, CDC6, BLM, TICRR, E2F7, EZH2, PKIA, CDC45, FANCI, PCNA, FBXO5, SLFN11, CDCA5, TERT	262	303	14563	2.56824	0.999174	0.127615	5.57766
GOTERM_BP_5	GO:0034508~centromere complex assembly	5	0.0108831	0.00418367	CENPO, CENPM, OIP5, CENPP, CENPW	262	37	14563	7.51135	0.999875	0.155995	7.00893
GOTERM_BP_5	GO:0046653~tetrahydrofolate metabolic process	4	0.00870644	0.00445871	MTHFD1, TYMS, SHMT1, DHFR	262	19	14563	11.7019	0.999931	0.162575	7.4531
GOTERM_BP_5	GO:0035502~metanephric part of ureteric bud development	3	0.00652983	0.00457674	FOXJ1, BASP1, CALB1	262	6	14563	27.792	0.999946	0.163743	7.64308
GOTERM_BP_5	GO:0009112~nucleobase metabolic process	5	0.0108831	0.00461108	TYMS, SHMT1, RRM1, CAD, PAICS	262	38	14563	7.31368	0.99995	0.162176	7.6983
GOTERM_BP_5	GO:1902806~regulation of cell cycle G1/S phase transition	9	0.0195895	0.00481559	PAGR1, E2F1, CDC6, CDC45, E2F7, EZH2, PCNA, SLFN11, TERT	262	146	14563	3.42641	0.999968	0.166041	8.02646
GOTERM_BP_5	GO:0072528~pyrimidine-containing compound biosynthetic process	5	0.0108831	0.00506692	TYMS, SHMT1, CTPS1, CAD, TK1	262	39	14563	7.12615	0.999981	0.171201	8.42821
GOTERM_BP_5	GO:0034654~nucleobase-containing compound biosynthetic process	91	0.198072	0.00515633	E2F1, E2F2, E2F7, EZH2, CAD, CDT1, PRIM1, MTHFD1, CCNE1, ACOT7, CDC45, CDCA7, LBH, DKC1, ISG15, HTRA1, HSF2, PRMT5, PSMC3IP, MYB, FANCA, ORC1, TERT, WWOX, CDC6, PTPRK, HIST1H1B, FOXJ1, DTL, LIG1, NCOA7, RMI2, PKIB, BASP1, GAL, PKIA, RAD51, PRKCB, CD3EAP, RFC5, UHRF1, EYA2, TIMELESS, RFC2, FANCD2, RRM2, RRM1, FHOD1, DSCC1, SSU72, IRX3, BLM, FOXM1, LUM, GPR65, KIAA0101, CTPS1, CHEK1, POLA2, CCL5, M…	262	3954	14563	1.27925	0.999985	0.17127	8.57074
GOTERM_BP_5	GO:0070199~establishment of protein localization to chromosome	4	0.00870644	0.0051768	ACD, DKC1, HIST1H1B, TERT	262	20	14563	11.1168	0.999985	0.169282	8.60334
GOTERM_BP_5	GO:2000278~regulation of DNA biosynthetic process	7	0.0152363	0.00526029	RFC5, ACD, DKC1, RFC2, CHTF18, PKIB, DSCC1	262	89	14563	4.37177	0.999988	0.169207	8.7362
GOTERM_BP_5	GO:0007093~mitotic cell cycle checkpoint	9	0.0195895	0.00588213	E2F1, BLM, TICRR, FANCI, E2F7, ZWINT, PCNA, TIPIN, CHEK1	262	151	14563	3.31295	0.999997	0.184545	9.72004
GOTERM_BP_5	GO:0072711~cellular response to hydroxyurea	3	0.00652983	0.00633189	BLM, TIMELESS, RAD51	262	7	14563	23.8217	0.999999	0.194402	10.4254
GOTERM_BP_5	GO:0009165~nucleotide biosynthetic process	13	0.0282959	0.00761967	MTHFD1, TYMS, SHMT1, ACOT7, DHFR, RRM2, RRM1, GPR65, CTPS1, CAD, PAICS, PFAS, TK1	262	298	14563	2.4248	1	0.226041	12.4163
GOTERM_BP_5	GO:1901293~nucleoside phosphate biosynthetic process	13	0.0282959	0.00822584	MTHFD1, TYMS, SHMT1, ACOT7, DHFR, RRM2, RRM1, GPR65, CTPS1, CAD, PAICS, PFAS, TK1	262	301	14563	2.40064	1	0.238487	13.339
GOTERM_BP_5	GO:0009064~glutamine family amino acid metabolic process	6	0.0130597	0.008356	SLC1A3, CTPS1, CAD, AGMAT, PFAS, FAH	262	70	14563	4.76434	1	0.23859	13.5359
GOTERM_BP_5	GO:0044774~mitotic DNA integrity checkpoint	7	0.0152363	0.0105339	E2F1, BLM, TICRR, FANCI, E2F7, PCNA, TIPIN	262	103	14563	3.77755	1	0.287427	16.769
GOTERM_BP_5	GO:0000733~DNA strand renaturation	3	0.00652983	0.0106008	RECQL4, BLM, RAD54L	262	9	14563	18.528	1	0.285392	16.8665
GOTERM_BP_5	GO:0000732~strand displacement	4	0.00870644	0.010911	EXO1, BLM, RMI2, RAD51	262	26	14563	8.55138	1	0.288865	17.317
GOTERM_BP_5	GO:0048525~negative regulation of viral process	7	0.0152363	0.011016	MICB, IFIT1, OASL, ISG15, HTRA1, RSAD2, CCL5	262	104	14563	3.74123	1	0.287715	17.4691
GOTERM_BP_5	GO:0045071~negative regulation of viral genome replication	5	0.0108831	0.011359	IFIT1, OASL, ISG15, RSAD2, CCL5	262	49	14563	5.67183	1	0.29176	17.9638
GOTERM_BP_5	GO:0033044~regulation of chromosome organization	12	0.0261193	0.0120696	CDC6, CDC45, UHRF1, ACD, DKC1, HIST1H1B, DNMT1, CHEK1, PKIB, MYB, CDCA5, FEN1	262	279	14563	2.39071	1	0.303434	18.9799
GOTERM_BP_5	GO:0097421~liver regeneration	4	0.00870644	0.012115	TYMS, PRMT5, EZH2, PCNA	262	27	14563	8.23466	1	0.300919	19.0443
GOTERM_BP_5	GO:0006282~regulation of DNA repair	6	0.0130597	0.0123379	EYA2, TIMELESS, FOXM1, PCNA, CHEK1, RAD51	262	77	14563	4.33122	1	0.302107	19.3604
GOTERM_BP_5	GO:0035999~tetrahydrofolate interconversion	3	0.00652983	0.0130955	MTHFD1, TYMS, SHMT1	262	10	14563	16.6752	1	0.313967	20.4258
GOTERM_BP_5	GO:0000086~G2/M transition of mitotic cell cycle	9	0.0195895	0.0131763	TUBB, BLM, TICRR, FANCI, FOXM1, PKMYT1, CHEK1, TPD52L1, CDC25A	262	174	14563	2.87503	1	0.312147	20.5386
GOTERM_BP_5	GO:0000077~DNA damage checkpoint	8	0.0174129	0.0140872	E2F1, BLM, DTL, FANCI, E2F7, PCNA, TIPIN, CHEK1	262	142	14563	3.13149	1	0.326344	21.8005
GOTERM_BP_5	GO:0051607~defense response to virus	10	0.0217661	0.015525	MICB, IFIT1, OASL, POLR3H, POLR3K, ISG15, HTRA1, HERC5, RSAD2, SLFN11	262	215	14563	2.5853	1	0.349546	23.7537
GOTERM_BP_5	GO:0001833~inner cell mass cell proliferation	3	0.00652983	0.015818	GINS1, GINS4, CHEK1	262	11	14563	15.1593	1	0.351258	24.1461
GOTERM_BP_5	GO:1901991~negative regulation of mitotic cell cycle phase transition	8	0.0174129	0.0161901	E2F1, BLM, TICRR, FANCI, E2F7, EZH2, PCNA, SLFN11	262	146	14563	3.0457	1	0.354317	24.6417
GOTERM_BP_5	GO:0009615~response to virus	12	0.0261193	0.0165985	MICB, IFIT1, OASL, POLR3H, POLR3K, ISG15, HTRA1, HERC5, RSAD2, IFI44, SLFN11, CCL5	262	292	14563	2.28427	1	0.357915	25.1821
GOTERM_BP_5	GO:0000079~regulation of cyclin-dependent protein serine/threonine kinase activity	6	0.0130597	0.0174428	CDC6, BLM, HERC5, PKMYT1, CDKN3, CDC25A	262	84	14563	3.97028	1	0.368773	26.2876
GOTERM_BP_5	GO:1902808~positive regulation of cell cycle G1/S phase transition	4	0.00870644	0.0176689	PAGR1, CDC6, CDC45, TERT	262	31	14563	7.17213	1	0.369026	26.5811
GOTERM_BP_5	GO:1904029~regulation of cyclin-dependent protein kinase activity	6	0.0130597	0.0182705	CDC6, BLM, HERC5, PKMYT1, CDKN3, CDC25A	262	85	14563	3.92357	1	0.375401	27.3565
GOTERM_BP_5	GO:0003338~metanephros morphogenesis	4	0.00870644	0.019244	FOXJ1, BASP1, CALB1, SOX8	262	32	14563	6.948	1	0.387455	28.5951

## Sheet: Table S3
Table S3. Cellular component and molecular functions enriched by up-regulated genes in MTCHC01R1.5 vs MTCHC01 cells
Category	Term	Count	%	PValue	Genes	List Total	Pop Hits	Pop Total	Fold Enrichment	Bonferroni	Benjamini	FDR
GOTERM_CC_5	GO:0005694~chromosome	59	0.12842	9.46664e-19	E2F1, EZH2, MCM10, PRIM1, CDC45, MCM7, OIP5, ORC6, CDCA5, ORC1, TERT, HIST1H1B, DTL, HIST1H1A, MCM2, MCM3, MCM4, MCM5, ESCO2, MCM6, RAD51, RFC5, CD3EAP, UHRF1, TIMELESS, RFC2, FANCD2, ZWINT, IPO4, LRMP, DSCC1, BLM, TIPIN, CHEK1, POLA2, MYBL2, SPC24, NCAPH, ACD, POLE2, ASF1B, FEN1, CENPO, RECQL4, GINS1, GINS2, CENPM, TONSL, CENPP, GINS4, GSG2, POLD1, PCNA, CENPW, DNMT1, CHTF18, HIST1H2AJ, CHAF1A, …	258	869	14268	3.7547	2.97253e-16	2.97253e-16	1.27382e-15
GOTERM_CC_5	GO:0044427~chromosomal part	53	0.11536	3.22762e-17	E2F1, EZH2, MCM10, PRIM1, CDC45, MCM7, OIP5, ORC6, ORC1, CDCA5, TERT, HIST1H1B, HIST1H1A, MCM2, MCM3, MCM4, ESCO2, MCM5, RAD51, MCM6, RFC5, UHRF1, TIMELESS, RFC2, ZWINT, IPO4, DSCC1, BLM, TIPIN, CHEK1, POLA2, MYBL2, SPC24, NCAPH, ACD, POLE2, ASF1B, FEN1, GINS1, CENPO, GINS2, CENPM, TONSL, CENPP, GINS4, POLD1, PCNA, CENPW, DNMT1, CHTF18, HIST1H2AJ, CHAF1A, CHAF1B	258	762	14268	3.84649	1.01347e-14	5.06736e-15	4.34306e-14
GOTERM_CC_5	GO:0005657~replication fork	17	0.0370024	1.74292e-14	GINS2, TONSL, GINS4, TIPIN, CHEK1, POLA2, MCM10, MCM3, PRIM1, RFC5, CDC45, UHRF1, POLE2, RFC2, POLD1, PCNA, DNMT1	258	64	14268	14.6897	5.47318e-12	1.82443e-12	2.3459e-11
GOTERM_CC_5	GO:0044454~nuclear chromosome part	38	0.0827112	1.98743e-14	E2F1, BLM, EZH2, TIPIN, POLA2, MCM10, PRIM1, CDC45, MCM7, ACD, POLE2, ORC6, ASF1B, ORC1, CDCA5, TERT, FEN1, GINS1, GINS2, TONSL, HIST1H1B, HIST1H1A, GINS4, MCM2, MCM3, MCM4, MCM5, ESCO2, RAD51, MCM6, UHRF1, TIMELESS, IPO4, POLD1, PCNA, HIST1H2AJ, CHAF1A, CHAF1B	258	463	14268	4.53885	6.24012e-12	1.56009e-12	2.67453e-11
GOTERM_CC_5	GO:0000228~nuclear chromosome	39	0.0848878	3.97107e-14	E2F1, BLM, EZH2, TIPIN, CHEK1, POLA2, MCM10, PRIM1, CDC45, MCM7, ACD, POLE2, ORC6, ASF1B, ORC1, CDCA5, TERT, FEN1, GINS1, GINS2, TONSL, HIST1H1B, HIST1H1A, GINS4, MCM2, MCM3, MCM4, MCM5, ESCO2, RAD51, MCM6, UHRF1, TIMELESS, IPO4, POLD1, PCNA, HIST1H2AJ, CHAF1A, CHAF1B	258	499	14268	4.32223	1.24802e-11	2.496e-12	5.34794e-11
GOTERM_CC_5	GO:0031981~nuclear lumen	113	0.245957	7.0012e-13	PKMYT1, MCM10, PRIM1, CDCA7, ISG15, OIP5, ORC6, HIRIP3, CDCA5, ORC1, DTL, RRP7A, LIG1, RMI2, BASP1, TATDN2, ESCO2, MRTO4, RFC5, UHRF1, TIMELESS, RFC2, NLE1, DSCC1, BLM, TICRR, TIPIN, CHEK1, MYBL2, SPC24, ACD, POLE2, FBXO5, WDHD1, ASF1B, GINS1, GINS2, GINS3, GINS4, TOMM40, RAD54L, PAGR1, OASL, DHFR, NOLC1, POLD1, PCNA, WDR4, DNMT1, CHAF1A, CORT, CHAF1B, FABP5, SNRNP25, E2F1, E2F2, E2F7, EZH2, CAD,…	258	3356	14268	1.86209	2.19833e-10	3.66389e-11	9.42058e-10
GOTERM_CC_5	GO:0005654~nucleoplasm	100	0.217661	2.28259e-12	PKMYT1, MCM10, PRIM1, CDCA7, ISG15, OIP5, ORC6, CDCA5, ORC1, DTL, RRP7A, LIG1, RMI2, BASP1, TATDN2, ESCO2, MRTO4, RFC5, TIMELESS, RFC2, DSCC1, BLM, TICRR, TIPIN, CHEK1, MYBL2, ACD, POLE2, FBXO5, WDHD1, ASF1B, GINS1, GINS2, GINS3, GINS4, TOMM40, RAD54L, PAGR1, DHFR, NOLC1, POLD1, PCNA, WDR4, DNMT1, CORT, CHAF1B, SNRNP25, FABP5, E2F1, E2F2, E2F7, EZH2, CAD, CDT1, CCNE1, CDC45, MCM8, ACOT7, MCM7, DK…	258	2829	14268	1.95484	7.16742e-10	1.02392e-10	3.07148e-09
GOTERM_CC_5	GO:0044428~nuclear part	118	0.25684	9.20579e-12	PKMYT1, MCM10, PRIM1, CDCA7, ISG15, OIP5, ORC6, HIRIP3, CDCA5, ORC1, WWOX, DTL, RRP7A, LIG1, RMI2, BASP1, TATDN2, ESCO2, MRTO4, RFC5, UHRF1, TIMELESS, RFC2, NLE1, DSCC1, BLM, TICRR, TIPIN, CHEK1, MYBL2, SOX8, SPC24, TUBB, ACD, POLE2, FBXO5, WDHD1, ASF1B, GINS1, GINS2, GINS3, GINS4, TOMM40, RAD54L, PAGR1, OASL, DHFR, NOLC1, POLD1, PCNA, WDR4, DNMT1, CHAF1A, CORT, CHAF1B, FABP5, SNRNP25, E2F1, E2F2…	258	3719	14268	1.75469	2.8906e-09	3.61326e-10	1.23872e-08
GOTERM_CC_5	GO:0070013~intracellular organelle lumen	125	0.272076	1.23788e-11	PKMYT1, CYP2W1, MCM10, PRIM1, CDCA7, ISG15, OIP5, COL12A1, ORC6, HIRIP3, CDCA5, ORC1, DTL, RRP7A, LIG1, RMI2, BASP1, TATDN2, ESCO2, MRTO4, RFC5, UHRF1, TIMELESS, RFC2, NLE1, DSCC1, BLM, TICRR, TIPIN, CHEK1, MYBL2, SPC24, ACD, POLE2, FBXO5, WDHD1, ASF1B, GINS1, GINS2, GINS3, GINS4, FOXRED2, FDXR, TOMM40, RAD54L, PAGR1, OASL, DHFR, NOLC1, POLD1, PCNA, WDR4, DNMT1, CHAF1A, CORT, CHAF1B, FABP5, SNRNP…	258	4071	14268	1.69806	3.88693e-09	4.31881e-10	1.66568e-08
GOTERM_CC_5	GO:0043596~nuclear replication fork	12	0.0261193	1.80773e-10	PRIM1, GINS2, CDC45, POLE2, TONSL, POLD1, GINS4, PCNA, TIPIN, POLA2, MCM3, MCM10	258	43	14268	15.4332	5.67628e-08	5.67628e-09	2.43247e-07
GOTERM_CC_5	GO:0098687~chromosomal region	26	0.0565919	3.98081e-10	BLM, CHEK1, SPC24, MCM7, ACD, OIP5, CDCA5, ORC1, TERT, FEN1, CENPO, CENPM, CENPP, MCM2, MCM3, MCM4, ESCO2, MCM5, RAD51, MCM6, ZWINT, POLD1, PCNA, DNMT1, CENPW, DSCC1	258	311	14268	4.62335	1.24997e-07	1.13634e-08	5.35655e-07
GOTERM_CC_5	GO:0000781~chromosome, telomeric region	15	0.0326492	1.32631e-07	BLM, CHEK1, MCM2, MCM3, MCM4, MCM5, RAD51, MCM6, ACD, MCM7, POLD1, PCNA, ORC1, TERT, FEN1	258	134	14268	6.19056	4.16453e-05	3.47051e-06	0.000178467
GOTERM_CC_5	GO:0000784~nuclear chromosome, telomeric region	13	0.0282959	3.59334e-07	MCM2, MCM3, MCM4, MCM5, RAD51, MCM6, ACD, MCM7, POLD1, PCNA, ORC1, TERT, FEN1	258	104	14268	6.91279	0.000112825	8.67927e-06	0.000483517
GOTERM_CC_5	GO:0005634~nucleus	155	0.337375	1.59883e-06	TUBB2A, PKMYT1, MCM10, CALB1, PRIM1, CDCA7, ISG15, OIP5, HIRIP3, ORC6, ORC1, CDCA5, WWOX, RRP7A, DTL, LIG1, RMI2, PKIB, BASP1, PKIA, TATDN2, ESCO2, MRTO4, RFC5, UHRF1, TIMELESS, RFC2, ZWINT, NLE1, DSCC1, BLM, TICRR, MSMB, TIPIN, IGF2BP1, CHEK1, MYBL2, SOX8, TIMP3, SPC24, TUBB, ACD, POLE2, RIBC2, LHX2, FBXO5, DDIAS, ASF1B, WDHD1, RECQL4, GINS1, GINS2, GINS3, SPHK1, GINS4, TOMM40, DONSON, RAD54L, P…	258	6473	14268	1.32425	0.000501906	3.58588e-05	0.00215135
GOTERM_CC_5	GO:0031298~replication fork protection complex	5	0.0108831	3.44934e-06	GINS2, CDC45, GINS4, TIPIN, MCM10	258	7	14268	39.5017	0.00108251	7.22036e-05	0.00464131
GOTERM_CC_5	GO:0030894~replisome	7	0.0152363	1.33053e-05	PRIM1, POLE2, TONSL, POLD1, PCNA, POLA2, MCM3	258	30	14268	12.9039	0.00416918	0.000261084	0.017902
GOTERM_CC_5	GO:0031261~DNA replication preinitiation complex	4	0.00870644	5.62397e-05	GINS1, GINS2, CDC45, GINS4	258	5	14268	44.2419	0.0175047	0.00103827	0.0756492
GOTERM_CC_5	GO:0043232~intracellular non-membrane-bounded organelle	96	0.208955	5.91212e-05	E2F1, TUBB2A, TLN2, EZH2, MCM10, AUNIP, PRIM1, ATAD3A, CDC45, MCM7, DKC1, GRWD1, OIP5, AEN, ORC6, HIRIP3, CDCA5, ORC1, TERT, CDC6, HIST1H1B, RRP7A, DTL, HIST1H1A, CCNF, BASP1, MCM2, MCM3, MCM4, MCM5, ESCO2, MCM6, RAD51, MRTO4, EPB41L2, CD3EAP, RFC5, UHRF1, TIMELESS, FANCD2, RFC2, IPO4, ZWINT, NLE1, UBD, LRMP, PARVB, FHOD1, MAP6D1, DSCC1, NETO2, BLM, CNN3, VIM, TIPIN, IGF2BP1, RSAD2, CHEK1, POLA2,…	258	3706	14268	1.43255	0.0183933	0.00103084	0.0795238
GOTERM_CC_5	GO:0000785~chromatin	21	0.0457088	7.92083e-05	E2F1, HIST1H1B, HIST1H1A, EZH2, TIPIN, CHEK1, MCM2, ESCO2, RAD51, UHRF1, MCM7, TIMELESS, OIP5, IPO4, DNMT1, HIST1H2AJ, CHAF1A, ASF1B, CDCA5, CHAF1B, DSCC1	258	421	14268	2.75855	0.0245656	0.00130822	0.10653
GOTERM_CC_5	GO:0044446~intracellular organelle part	169	0.367847	0.000112825	TUBB2A, CHMP6, THOP1, PKMYT1, CYP2W1, MCM10, AUNIP, PRIM1, CDCA7, ISG15, OIP5, PGAM5, COL12A1, HIRIP3, ORC6, ORC1, CDCA5, WWOX, RRP7A, DTL, LIG1, RMI2, BASP1, TATDN2, ESCO2, MOXD1, TIMM8A, MRTO4, RFC5, UHRF1, TIMELESS, RFC2, ZWINT, NLE1, MAP6D1, DSCC1, MGAT5B, BLM, TICRR, TIPIN, CHEK1, SFXN2, MYBL2, SOX8, TIMP3, SPC24, TUBB, ACD, POLE2, SAC3D1, FBXO5, ASF1B, WDHD1, GINS1, GINS2, GINS3, GINS4, FOX…	258	7693	14268	1.21488	0.0348088	0.00176989	0.15171
GOTERM_CC_5	GO:0043601~nuclear replisome	6	0.0130597	0.000152013	PRIM1, POLE2, TONSL, POLD1, POLA2, MCM3	258	29	14268	11.4419	0.0466142	0.00227055	0.204354
GOTERM_CC_5	GO:0031390~Ctf18 RFC-like complex	4	0.00870644	0.000302524	RFC5, RFC2, CHTF18, DSCC1	258	8	14268	27.6512	0.0906332	0.00430918	0.406308
GOTERM_CC_5	GO:0000790~nuclear chromatin	15	0.0326492	0.000601656	E2F1, HIST1H1B, HIST1H1A, EZH2, TIPIN, ESCO2, RAD51, UHRF1, TIMELESS, IPO4, HIST1H2AJ, CHAF1A, ASF1B, CDCA5, CHAF1B	258	282	14268	2.94161	0.172194	0.00818272	0.806557
GOTERM_CC_5	GO:0000811~GINS complex	3	0.00652983	0.000958059	GINS1, GINS2, GINS4	258	3	14268	55.3023	0.259904	0.0124623	1.28149
GOTERM_CC_5	GO:0000775~chromosome, centromeric region	11	0.0239427	0.00178053	SPC24, CENPO, CENPM, OIP5, ZWINT, CENPP, DNMT1, CENPW, CDCA5, ESCO2, DSCC1	258	183	14268	3.32418	0.428554	0.0221348	2.36948
GOTERM_CC_5	GO:0005730~nucleolus	27	0.0587685	0.00280495	BLM, MCM10, SPC24, TYMS, DKC1, GRWD1, AEN, HIRIP3, ORC1, TERT, FEN1, POLR3K, DTL, RRP7A, CENPP, RAD51, MRTO4, CD3EAP, OASL, TIMELESS, NOLC1, FANCD2, NLE1, CENPW, UBD, NOP56, CHAF1A	258	804	14268	1.85717	0.586043	0.0333539	3.70909
GOTERM_CC_5	GO:0043231~intracellular membrane-bounded organelle	205	0.446205	0.00295871	TUBB2A, CHMP6, THOP1, FAM20C, NOV, PRIM1, CDCA7, ISG15, PGAM5, COL12A1, CDCA5, WWOX, RRP7A, LIG1, ESCO2, RFC5, UHRF1, RFC2, ZWINT, NLE1, MGAT5B, TICRR, IGF2BP1, CHEK1, SFXN2, MYBL2, ACD, RIBC2, LHX2, FBXO5, WDHD1, RECQL4, SPHK1, FOXRED2, FDXR, DONSON, RAD54L, ECM1, OASL, DHFR, NOLC1, WDR62, PCNA, CHAF1A, CHAF1B, SNRNP25, EZH2, CDT1, MTHFD1, CCNE1, ATAD3A, ATAD3B, FXN, HSF2, FANCI, AEN, FANCE, MYB…	258	10233	14268	1.10788	0.605609	0.0338727	3.90868
GOTERM_CC_5	GO:0000793~condensed chromosome	11	0.0239427	0.00362469	SPC24, CENPO, CENPM, NCAPH, BLM, FANCD2, ZWINT, CENPW, CHEK1, CDCA5, RAD51	258	202	14268	3.01151	0.680252	0.0399042	4.76877
GOTERM_CC_5	GO:0005663~DNA replication factor C complex	3	0.00652983	0.00462157	RFC5, RFC2, PCNA	258	6	14268	27.6512	0.766491	0.0489193	6.04287
GOTERM_CC_5	GO:0005658~alpha DNA polymerase:primase complex	3	0.00652983	0.00462157	PRIM1, POLA2, MCM3	258	6	14268	27.6512	0.766491	0.0489193	6.04287
GOTERM_CC_5	GO:0000808~origin recognition complex	3	0.00652983	0.0107028	ORC6, MCM2, ORC1	258	9	14268	18.4341	0.965911	0.106515	13.4798
GOTERM_CC_5	GO:0005664~nuclear origin of replication recognition complex	3	0.00652983	0.0107028	ORC6, MCM2, ORC1	258	9	14268	18.4341	0.965911	0.106515	13.4798
GOTERM_CC_5	GO:0005737~cytoplasm	199	0.433145	0.0132382	TUBB2A, CHMP6, THOP1, FAM20C, RNF217, FAH, AUNIP, NOV, CDCA7, ISG15, HTRA1, PGAM5, COL12A1, CDCA5, WWOX, CDCA3, RRP7A, LIG1, IFI44, ESCO2, ZWINT, NLE1, MGAT5B, IGF2BP1, CHEK1, SFXN2, TK1, ACD, SAC3D1, FBXO5, WDHD1, RECQL4, SPHK1, IL1RN, FOXRED2, FDXR, TPD52L1, ECM1, CAPN15, OASL, DHFR, NOLC1, WDR62, PCNA, CHAF1B, SLC46A1, SNRNP25, EZH2, CDT1, MTHFD1, CCNE1, ATAD3A, ATAD3B, FXN, HSF2, FANCI, FANCA…	258	10090	14268	1.0907	0.984771	0.126272	16.4164
MOLECULAR FUNCTION UP-REGULATED GENES
Category	Term	Count	%	PValue	Genes	List Total	Pop Hits	Pop Total	Fold Enrichment	Bonferroni	Benjamini	FDR
GOTERM_MF_5	GO:0003689~DNA clamp loader activity	4	0.00870644	0.000271028	RFC5, RFC2, CHTF18, DSCC1	190	8	10879	28.6289	0.0494259	0.0494259	0.335446
GOTERM_MF_5	GO:0003697~single-stranded DNA binding	8	0.0174129	0.00101137	PRIM1, CDC45, MCM7, BLM, MCM10, MCM4, RAD51, MCM6	190	91	10879	5.03366	0.172396	0.0902728	1.24648
GOTERM_MF_5	GO:0034061~DNA polymerase activity	5	0.0108831	0.00303262	POLE2, DKC1, POLD1, POLA2, TERT	190	35	10879	8.1797	0.433321	0.172479	3.69493
GOTERM_MF_5	GO:0034062~RNA polymerase activity	5	0.0108831	0.00641859	PRIM1, CD3EAP, POLR3H, POLR3K, TERT	190	43	10879	6.65789	0.700051	0.259949	7.67182
GOTERM_MF_5	GO:0036310~annealing helicase activity	3	0.00652983	0.00784704	RECQL4, BLM, RAD54L	190	8	10879	21.4717	0.770805	0.255198	9.30383
GOTERM_MF_5	GO:0016462~pyrophosphatase activity	24	0.0522386	0.00972846	RECQL4, GINS1, GINS2, BLM, TUBB2A, GINS4, MCM2, MCM3, RAD54L, MCM4, TRPM2, MCM5, RAD51, MCM6, RFC5, CDC45, TUBB, MCM8, MCM7, RFC2, CHTF18, MYO19, DCTPP1, DSCC1	190	788	10879	1.7439	0.839286	0.262647	11.4129

## Sheet: Table S4
Table S4. PATHWAYS ENRICHED FOR UP-REGULATED GENES IN MTCHC01R1.5 VS MTCHC01 CELLS
Category	Term	Count	%	PValue	Genes	List Total	Pop Hits	Pop Total	Fold Enrichment	Bonferroni	Benjamini	FDR
KEGG_PATHWAY	hsa03030:DNA replication	15	0.0326492	3.31423e-15	LIG1, POLA2, MCM2, MCM3, MCM4, MCM5, MCM6, RFC5, PRIM1, MCM7, POLE2, RFC2, POLD1, PCNA, FEN1	128	36	6138	19.9805	5.36238e-13	5.36238e-13	4.03011e-12
KEGG_PATHWAY	hsa04110:Cell cycle	17	0.0370024	2.20658e-09	E2F1, CDC6, E2F2, PKMYT1, CHEK1, MCM2, MCM3, MCM4, CDC25A, MCM5, MCM6, CCNE1, CDC45, MCM7, PCNA, ORC6, ORC1	128	120	6138	6.79336	3.5526e-07	1.7763e-07	2.66726e-06
KEGG_PATHWAY	hsa00240:Pyrimidine metabolism	13	0.0282959	5.85907e-07	PRIM1, TYMS, POLR3H, POLE2, POLR3K, RRM2, POLD1, RRM1, CTPS1, CAD, POLA2, DCTPP1, TK1	128	97	6138	6.42671	9.43267e-05	3.14432e-05	0.000708227
KEGG_PATHWAY	hsa03430:Mismatch repair	6	0.0130597	8.74336e-05	EXO1, RFC5, RFC2, LIG1, POLD1, PCNA	128	23	6138	12.5095	0.0139788	0.00351317	0.105636
KEGG_PATHWAY	hsa05206:MicroRNAs in cancer	11	0.0239427	0.000472621	E2F1, CCNE1, E2F2, VIM, EZH2, IGF2BP1, DNMT1, CDCA5, TIMP3, CDC25A, PRKCB	128	136	6138	3.87856	0.0732857	0.0151067	0.569797
KEGG_PATHWAY	hsa03460:Fanconi anemia pathway	7	0.0152363	0.000525433	BLM, FANCD2, FANCI, FANCE, RMI2, FANCA, RAD51	128	50	6138	6.71344	0.0811357	0.0140038	0.633282
KEGG_PATHWAY	hsa03420:Nucleotide excision repair	6	0.0130597	0.0019938	RFC5, POLE2, RFC2, LIG1, POLD1, PCNA	128	44	6138	6.53906	0.274811	0.0448656	2.38359
KEGG_PATHWAY	hsa03410:Base excision repair	5	0.0108831	0.00401339	POLE2, LIG1, POLD1, PCNA, FEN1	128	32	6138	7.49268	0.476625	0.0777436	4.74478
KEGG_PATHWAY	hsa00670:One carbon pool by folate	4	0.00870644	0.00657859	MTHFD1, TYMS, SHMT1, DHFR	128	19	6138	10.0954	0.654462	0.111368	7.66832

## Sheet: Table S5
CELLULAR COMPONENT DOWN-REGULATED GENES
Category	Term	Count	%	PValue	Genes	List Total	Pop Hits	Pop Total	Fold Enrichment	Bonferroni	Benjamini	FDR
GOTERM_CC_5	GO:0070062~extracellular exosome	73	0.190601	1.10869e-07	SNCG, ALDH1L1, EFNA1, LXN, AQP5, MMP7, GGT1, AKR1C3, AZGP1, N4BP2L2, WISP2, ANG, SERPINA5, SERPINA4, SERPINA3, AKR7A3, SERPINA1, RAPGEF3, PRKACB, KRT86, NT5E, SLC1A1, MB, BST2, CAMP, LYZ, CDHR5, SLC3A1, ARHGAP23, NEBL, CTH, LAT2, CST6, CLIC3, CLIC4, SCIN, CYBRD1, VAMP5, HSPB1, SLC38A1, CTSF, SMIM24, CAPS, HIST1H2AC, ENPP4, ITGB3, ITGB1, ADIRF, HNMT, RAC2, UFM1, ITGAV, TFF2, TGM2, NDRG1, DEFB1, LY…	221	2585	14268	1.8232	3.85818e-05	3.85818e-05	0.000151504
GOTERM_CC_5	GO:0000421~autophagosome membrane	5	0.0130548	0.000539461	GABARAPL1, MAP1LC3A, MAP1LC3B, ULK1, WIPI1	221	25	14268	12.9122	0.171206	0.0896186	0.734668
GOTERM_CC_5	GO:0005902~microvillus	7	0.0182768	0.000840331	CLIC4, ITGAV, AQP5, EXOC4, CDHR5, RAPGEF3, ITGB3	221	72	14268	6.27677	0.253648	0.0929152	1.14223
GOTERM_CC_5	GO:0031226~intrinsic component of plasma membrane	40	0.104439	0.00266206	CALHM2, CAV1, SLC2A10, SLC38A2, TSPAN2, OSMR, EFNA1, TRPV2, AQP5, TLR3, GGT1, IL15, ITGB3, CD151, ITGB1, CCRL2, ITGAV, TGM2, ADAM8, SLC43A1, SLC1A1, RASA4, LY75, BST2, SLC6A14, GGTLC1, CDHR5, ACKR4, SLC3A1, SLC7A11, ABCG1, SAMD8, ACVR2B, ATP2C2, VSIG2, SLC16A4, VAMP5, SYT13, HBEGF, SLC38A1	221	1606	14268	1.608	0.604511	0.206981	3.57704
GOTERM_CC_5	GO:0044459~plasma membrane part	54	0.140992	0.00717787	CALHM2, TSPAN2, OSMR, EFNA1, CPEB4, TRPV2, AQP5, TLR3, LMO7, GGT1, IL15, CD151, CCRL2, SERPINA5, ADAM8, SLC1A1, SLC43A1, PLD1, BST2, CACNG6, CDHR5, SLC3A1, ACKR4, SLC7A11, ATP2C2, ACVR2B, VSIG2, CYBRD1, VAMP5, SLC38A1, SLC2A10, CAV1, SLC38A2, ITGB3, ITGB1, RGS11, SORBS2, ITGAV, TGM2, EXOC4, AHNAK2, RASA4, LY75, GABRE, GABARAPL1, SLC6A14, GGTLC1, CAMK2N1, ABCG1, SAMD8, SLC16A4, PDE2A, SYT13, HBEGF	221	2487	14268	1.40181	0.91848	0.394307	9.37502
GOTERM_CC_5	GO:0005776~autophagosome	6	0.0156658	0.00826585	GABARAPL1, MAP1LC3A, MAP1LC3B, ULK1, OPTN, WIPI1	221	81	14268	4.7823	0.944339	0.38209	10.7227
GOTERM_CC_5	GO:0005887~integral component of plasma membrane	36	0.0939948	0.0126529	CALHM2, CAV1, SLC2A10, SLC38A2, TSPAN2, OSMR, EFNA1, TRPV2, AQP5, TLR3, IL15, ITGB3, CD151, ITGB1, CCRL2, ITGAV, ADAM8, SLC43A1, SLC1A1, LY75, BST2, SLC6A14, CDHR5, ACKR4, SLC3A1, SLC7A11, ABCG1, SAMD8, ACVR2B, ATP2C2, VSIG2, SLC16A4, VAMP5, SYT13, HBEGF, SLC38A1	221	1544	14268	1.50531	0.988101	0.469028	15.9709
GOTERM_CC_5	GO:0048471~perinuclear region of cytoplasm	18	0.0469974	0.0148012	SNCG, PLD1, SLC2A10, CAV1, STC2, OPTN, ITGB1, PNPLA8, ATP2C2, PDE2A, CLIC4, SORBS2, EIF4A2, NMRAL1, VAMP5, NDRG1, PRKACB, GBP2	221	616	14268	1.88653	0.994424	0.477256	18.4352
GOTERM_CC_5	GO:0042581~specific granule	3	0.0078329	0.019064	CAMP, ANXA11, ADAM8	221	14	14268	13.8345	0.998767	0.524914	23.128
MOLECULAR FUNCTION DOWN-REGULATED GENES
Category	Term	Count	%	PValue	Genes	List Total	Pop Hits	Pop Total	Fold Enrichment	Bonferroni	Benjamini	FDR
GOTERM_MF_5	GO:0046943~carboxylic acid transmembrane transporter activity	9	0.0234987	0.000353252	SLC16A4, SLC38A2, SLC1A7, SLC6A14, SLC38A1, SLC3A1, SLC1A1, SLC43A1, SLC7A11	172	111	10879	5.12838	0.0692112	0.0692112	0.442939
GOTERM_MF_5	GO:0019960~C-X3-C chemokine binding	3	0.0078329	0.00238099	ITGAV, ITGB3, ITGB1	172	5	10879	37.95	0.383636	0.214912	2.95076
GOTERM_MF_5	GO:0004866~endopeptidase inhibitor activity	9	0.0234987	0.00320095	CST6, BST2, CPAMD8, LXN, SERPINA5, SERPINA4, SERPINA3, TFPI, SERPINA1	172	156	10879	3.64904	0.47839	0.195026	3.94824
GOTERM_MF_5	GO:0070330~aromatase activity	4	0.0104439	0.00471714	CYP3A4, CYP3A5, CYP3A7, CYP2B6	172	22	10879	11.5	0.617048	0.213342	5.76786
GOTERM_MF_5	GO:0031994~insulin-like growth factor I binding	3	0.0078329	0.0146179	ITGAV, IGFBP1, ITGB3	172	12	10879	15.8125	0.94968	0.450018	16.8915

## Sheet: Table S6
Table S6. Drug prediction analysis: Eight potentially druggable genes from chemotherapeutic or antibiotic agents
Tubulin beta
MMP1
ADH1
TYSY
POLA2
Cyclin E
Ribonucleotide Reductase
DDC
Tubulin beta, Tubulin beta 2
Diseases
Associated Diseases
#
Name
	Reference
1	Endometrial Neoplasms	URI: http://cancer.sanger.ac.uk/cosmic/sample/overview?id=1783461
2	Lung Neoplasms	URI: http://cancer.sanger.ac.uk/cosmic/sample/overview?id=1781549, http://cancer.sanger.ac.uk/cosmic/sample/overview?id=1782877; PubMed: 12209967
3	Neoplasms	PubMed: 15548702
4	Ovarian Neoplasms	PubMed: 21051560
5	Rectal Neoplasms	URI: http://cancer.sanger.ac.uk/cosmic/sample/overview?id=1651667
Drug Target for
#
Drug
1	Batabulin
2	Lorvotuzumab mertansine
3	Maitansine
4	Paclitaxel
5	Ro-317453
6	Tesetaxel
Disease Ontologies
Disease Biomarker Networks
#
Name
	Network objects
1	Carcinoma, Non-Small-Cell Lung
2	Lung Neoplasms_Signal transduction
MMP-1
Diseases
Associated Diseases
#
Name
	Reference
1	Adenomyosis	PubMed: 22853432
2	Aortic Aneurysm, Abdominal	PubMed: 15944607
3	Arteriosclerosis	PubMed: 16103692
4	Arthritis	PubMed: 14730602
5	Arthritis, Rheumatoid	PubMed: 11196534, 11824952, 11981324, 12375344, 14626631, 14730602, 15142265, 16356191, 16688934, 16786739, 17105646, 17373931, 19504098, 20665024, 21770773
6	Asthma	PubMed: 19191136, 19361849
7	Astrocytoma	PubMed: 17980449
8	Bone Diseases	PubMed: 18588890
9	Bone Resorption	PubMed: 11762702
10	Breast Neoplasms	URI: http://cancer.sanger.ac.uk/cosmic/sample/overview?id=1317053; PubMed: 10208466, 11106348, 11329140, 12354933, 12473595, 15149160, 15534110, 16267613, 16672066, 17033924, 17058024, 17663001, 18006768, 18177467, 18983606, 19318431, 19507256, 19531263, 19843588, 20041335, 20204402, 20236691, 21161369, 21166700, 21586622, 21642878, 22011282, 22348060, 22515421, 22554960, 23211491, 23696797, 2735…
11	Carcinoma, Ductal, Breast	PubMed: 16267613, 17342087, 17848954, 18983606, 19241156, 19916023, 20127359, 20236691, 20412339, 22554960
12	Carcinoma, Hepatocellular	PubMed: 10891530, 21909684
13	Carcinoma, Intraductal, Noninfiltrating	PubMed: 20127359
14	Carcinoma, Non-Small-Cell Lung	PubMed: 11733363, 15375490, 15528217, 15767330, 15970581, 17000679, 18086781, 18483334, 19132754, 19643940, 20304142, 20471133, 21523769, 22092400, 22993337, 25975224
15	Carcinoma, Pancreatic Ductal	PubMed: 11181677
16	Carcinoma, Renal Cell	PubMed: 12845675, 15319295, 16596214, 19551141
17	Cardiomyopathy, Dilated	PubMed: 18028894
18	Celiac Disease	PubMed: 12229968
19	Chondrosarcoma	PubMed: 10391554, 15534109
20	Chordoma	PubMed: 17949787
21	Chromosomal Instability	PubMed: 17245132
22	Colitis, Ulcerative	PubMed: 14669348, 17990358, 19911067, 24126633
23	Colonic Diseases	PubMed: 19635101
24	Colonic Neoplasms	PubMed: 17455256, 21531813, 22333608, 23485198
25	Colorectal Neoplasms	PubMed: 10496354, 10621835, 10794801, 10952024, 10971431, 11007031, 11106348, 11115151, 11489811, 12432557, 12706368, 12898592, 14707454, 15592677, 15701845, 16739355, 16937230, 17125518, 17311017, 17460772, 17608852, 18798060, 19507256, 19635101, 19705030, 19843588, 20032387, 20095886, 20617463, 20662554, 21531813, 22348060, 23644699, 23873107, 25042517, 25391421, 8597958
26	Connective Tissue Diseases	PubMed: 16453302
27	Crohn Disease	PubMed: 15804950
28	Cystic Fibrosis	PubMed: 19604728
29	Cysts	PubMed: 16213873
30	Dementia, Vascular	PubMed: 17077200
31	Emphysema	PubMed: 12676763
32	Endometrial Neoplasms	URI: http://cancer.sanger.ac.uk/cosmic/sample/overview?id=1783521; PubMed: 10874213, 16990034, 19843588
33	Endometriosis	PubMed: 12034345, 15879464, 16532917
34	Epidermolysis Bullosa Dystrophica	PubMed: 17714581
35	Fibrosis	PubMed: 16410344
36	Gingival Overgrowth	PubMed: 16945025
37	Glaucoma	PubMed: 11241738, 12650974
38	Glioblastoma	PubMed: 15957163, 17980449, 20706772
39	Goiter	PubMed: 16430475
40	Head and Neck Neoplasms	PubMed: 15194213, 15274394, 16353148, 19843588, 20860530, 21292633, 22348060, 23441173, 25391421
41	Hepatitis C, Chronic	PubMed: 15955221
42	HIV Infections	PubMed: 16807369
43	Hypopharyngeal Neoplasms	PubMed: 21798893
44	Hypoxia	PubMed: 12788533
45	Idiopathic Pulmonary Fibrosis	PubMed: 18447576
46	Infarction	PubMed: 16767840
47	Inflammation	PubMed: 16580524
48	Inflammatory Bowel Diseases	PubMed: 11454044, 12651627, 17589947
49	Inflammatory Breast Neoplasms	PubMed: 18366705
50	Jaw Neoplasms	PubMed: 15228445
51	Liver Cirrhosis	PubMed: 16474379
52	Liver Diseases	PubMed: 15955221
53	Lung Diseases	PubMed: 11705862
54	Lung Neoplasms	URI: http://cancer.sanger.ac.uk/cosmic/sample/overview?id=1780168, http://cancer.sanger.ac.uk/cosmic/sample/overview?id=1780189, http://cancer.sanger.ac.uk/cosmic/sample/overview?id=1780203, http://cancer.sanger.ac.uk/cosmic/sample/overview?id=1780204, http://cancer.sanger.ac.uk/cosmic/sample/overview?id=1781715, http://cancer.sanger.ac.uk/cosmic/sample/overview?id=1782765; PubMed: 11106348, 1169…
55	Lyme Disease	PubMed: 15654517
56	Malaria, Cerebral	PubMed: 14512169
57	Melanoma	PubMed: 11159206, 11333126, 11802203, 16033831, 20655738, 21410771, 21642878
58	Melanoma, Cutaneous Malignant	PubMed: 10628799, 11245423, 11992541, 16829852, 19884546, 20655738, 22198560
59	Melanoma, Uveal	PubMed: 18423620
60	Mucocele	PubMed: 12713634
61	Multiple Myeloma	PubMed: 18472160
62	Multiple Sclerosis	PubMed: 19628284
63	Muscular Dystrophies	PubMed: 22175901
64	Muscular Dystrophy, Becker Type	PubMed: 22175901
65	Muscular Dystrophy, Duchenne	PubMed: 22175901
66	Myocardial Infarction	PubMed: 15476622, 16767840, 17383306
67	Necrosis	PubMed: 12960156
68	Neoplasm Invasiveness	PubMed: 12949792
69	Neoplasms	PubMed: 10842101, 12949792, 15939478, 16168111
70	Oral Submucous Fibrosis	PubMed: 15200479, 20860530
71	Osteoarthritis	PubMed: 12375344, 16688934, 21770773, 22206448, 22824140
72	Osteolysis	PubMed: 17363400
73	Ovarian Cysts	PubMed: 16213873
74	Ovarian Neoplasms	PubMed: 11106348, 12969782, 16214204, 16278009, 17441888, 19843588, 25867973
75	Pancreatic Neoplasms	PubMed: 10430270, 18360823
76	Periodontitis	PubMed: 12622858, 15257748, 15312099, 16302919, 16774538, 16899023
77	Polycystic Ovary Syndrome	PubMed: 15866608
78	Pre-Eclampsia	PubMed: 11586041
79	Prolapse	PubMed: 17765638
80	Prostatic Neoplasms	PubMed: 18025848, 18852494, 19639194, 20160732, 21479442, 21642999, 22722839, 23708302, 24805876
81	Psoriasis	PubMed: 16585983, 18979644
82	Pulmonary Disease, Chronic Obstructive	PubMed: 10712992, 11875051, 15612581, 15817713, 15878486, 16676616, 17363767, 18046864, 18619044, 19507017, 20078883, 20160424, 21524282, 22591289, 22993337
83	Pulmonary Emphysema	PubMed: 11254539, 9230755
84	Pulmonary Fibrosis	PubMed: 18447576
85	Rectal Neoplasms	URI: http://cancer.sanger.ac.uk/cosmic/sample/overview?id=1651648; PubMed: 17455256, 23485198
86	Rupture	PubMed: 18178580
87	Sarcoma	PubMed: 12054564
88	Sarcoma, Ewing	PubMed: 12054564
89	Scleroderma, Localized	PubMed: 18565735
90	Scleroderma, Systemic	PubMed: 11528521, 12692352
91	Sclerosis	PubMed: 12692352
92	Sepsis	PubMed: 17384259
93	Skin Neoplasms	PubMed: 21642878, 21984974
94	Small Cell Lung Carcinoma	PubMed: 18086781, 18483334, 19643940, 21523769
95	Spinal Cord Neoplasms	PubMed: 19302530
96	Sprains and Strains	PubMed: 12009332
97	Stomach Neoplasms	PubMed: 10373641, 14986114, 15832405, 17972143, 19383080, 20563765, 21547130, 2175001, 22348060, 22655095, 23644699, 23893803, 24505369, 24606450, 25148204, 9197533, 9824606, 9988236
98	Stomach Ulcer	PubMed: 16405530
99	Subarachnoid Hemorrhage	PubMed: 11546917
100	Synovitis	PubMed: 14705229
101	Synovitis, Pigmented Villonodular	PubMed: 14705229
102	Thyroid Neoplasms	PubMed: 16430475, 20652290
103	Tooth Loss	PubMed: 16538639
104	Tuberculosis, Pulmonary	PubMed: 15127970
105	Urinary Bladder Neoplasms	PubMed: 11705862, 17178858, 17473191, 17986285, 19121849, 19843588, 20826916, 23819551, 24390660, 25391421
106	Uterine Neoplasms	PubMed: 22853432
107	von Hippel-Lindau Disease	PubMed: 19551141
108	Wounds and Injuries	PubMed: 12788533
Drug Target for
#
Drug
1	Batimastat
2	Doxycycline
3	Marimastat
4	Rebimastat
Disease Ontologies
Disease Biomarker Networks
#
Name
1	Arthritis (core network)
2	Atherosclerosis (core network)
3	Bladder Neoplasms (core network)
4	Breast neoplasm_AP-1
5	Breast neoplasm_Gene transcription
6	Breast neoplasm_Metalloproteases
7	Crohn Disease (core network)
8	Glaucoma (core network)
9	Osteoarthritis (core network)
10	Pulmonary Disease, Chronic Obstructive (core network)
ADHG, ADHA, ADH1
Diseases
Associated Diseases
#
Name
	Reference
1	Alcoholism	PubMed: 11696658, 12884000, 15318112, 15863807, 15902904, 16685648, 17134660, 17454860, 22048268, 22560290
2	Breast Neoplasms	PubMed: 11045794, 12036913, 15375565, 16344274, 17018785, 17295732, 17367212, 19124506, 19367188, 20180013, 20350778, 22331481, 22353233, 22675424, 24958282
3	Carcinoma, Hepatocellular	PubMed: 16132793, 16287084, 18224440
4	Colonic Neoplasms	PubMed: 17449906
5	Colorectal Neoplasms	PubMed: 12750236, 16039674, 17517051, 18268116, 18510611, 19120062, 21819567, 22675424
6	Coronary Disease	PubMed: 16051248, 17379229, 20700531
7	Craniofacial Abnormalities	PubMed: 16415175
8	Diabetes Mellitus, Type 2	PubMed: 20700531
9	End Stage Liver Disease	PubMed: 22048268
10	Endometrial Neoplasms	URI: http://cancer.sanger.ac.uk/cosmic/sample/overview?id=1783445
11	Esophageal Neoplasms	PubMed: 11051375, 12419833, 15138216, 15327835, 16287084, 17665311, 18254707, 19861527, 22930414, 23430454, 23536576, 24048263, 24722735
12	Head and Neck Neoplasms	PubMed: 11159741, 11981277, 12376487, 14732773, 15138216, 15718256, 15734975, 15767341, 16287084, 18500343, 19339270, 19861527, 19887496, 20437850, 20448861, 20568895, 21437268, 22042713, 22674868, 22675424, 23088731, 25874489
13	Heart Diseases	PubMed: 17379229
14	Kidney Neoplasms	URI: http://cancer.sanger.ac.uk/cosmic/sample/overview?id=1779848, http://cancer.sanger.ac.uk/cosmic/sample/overview?id=1780014
15	Laryngeal Neoplasms	PubMed: 12668919
16	Liver Cirrhosis, Alcoholic	PubMed: 11748356, 15220553
17	Liver Diseases, Alcoholic	PubMed: 15519646
18	Lung Neoplasms	URI: http://cancer.sanger.ac.uk/cosmic/sample/overview?id=1780070, http://cancer.sanger.ac.uk/cosmic/sample/overview?id=1780182, http://cancer.sanger.ac.uk/cosmic/sample/overview?id=1780189, http://cancer.sanger.ac.uk/cosmic/sample/overview?id=1781104; PubMed: 14608084, 17559142
19	Melanoma	PubMed: 22622578
20	Neoplasms	PubMed: 12668919, 14634838
21	Ovarian Neoplasms	PubMed: 21480392
22	Pancreatic Neoplasms	PubMed: 18515090, 19068087, 19812523
23	Parkinson Disease	PubMed: 11356310, 15642852
24	Pharyngeal Neoplasms	PubMed: 11303599
25	Prostatic Neoplasms	PubMed: 22722839
26	Stomach Neoplasms	URI: http://cancer.sanger.ac.uk/cosmic/sample/overview?id=1645685; PubMed: 17631643, 17665311, 17927838, 18231859, 18510611, 19375306, 22144473, 24633362, 25524923
27	Stroke	PubMed: 14726542
28	Substance-Related Disorders	PubMed: 17185388
Drug Target for
#
Drug
1	Fomepizole
Disease Ontologies
Disease Biomarker Networks
#
Name
	Network objects
1	Breast neoplasm_IL-8 signaling
2	Parkinson Disease (core network)
TYSY	Calregulin
Associated Diseases
#
Name
	Reference
1	Abortion, Habitual	PubMed: 15985285
2	Abortion, Spontaneous	PubMed: 15985285
3	Adenocarcinoma, Bronchiolo-Alveolar	PubMed: 20737570
4	Arthritis	PubMed: 15457444
5	Arthritis, Rheumatoid	PubMed: 15677700, 16447238, 17181924
6	Biliary Tract Neoplasms	PubMed: 19571608
7	Breast Neoplasms	PubMed: 10956398, 16328059, 16365030, 16723031, 17000685, 17385677, 17548676, 17581305, 18095031, 18174236, 18498133, 18669903, 19020767, 19360465, 19885596, 20180013, 20638924, 21161404, 21188629, 21980041, 21989330, 22053698, 22086855, 22307944, 22882943, 23296054, 24166930, 25366766, 25598430, 25601966, 9164203
8	Carcinoma, Ductal, Breast	PubMed: 15944938
9	Carcinoma, Hepatocellular	PubMed: 17659576, 23571497
10	Carcinoma, Neuroendocrine	PubMed: 18281538
11	Carcinoma, Non-Small-Cell Lung	PubMed: 12177790, 12640689, 15785747, 16955506, 18442042, 20578072, 20737570, 20970877, 21468755, 22463725, 23226765, 24419420, 24554028, 24726028, 25028118, 25294632, 26277606
12	Carcinoma, Pancreatic Ductal	PubMed: 11914644, 20072795
13	Carcinoma, Renal Cell	PubMed: 18098291, 24278388
14	Colonic Neoplasms	PubMed: 16284371, 16609021, 17016601, 17290389, 17449906, 17549369, 18192902, 20665215, 23098521, 23314736
15	Colorectal Neoplasms	PubMed: 11445856, 11556832, 12018454, 12067974, 14578129, 14712487, 14760062, 15213713, 15355920, 15386371, 15571262, 15571263, 15709193, 15736425, 16141798, 16182121, 16575011, 16609021, 16985020, 17203168, 17273745, 17401013, 17549067, 17684476, 18203297, 18245544, 18448328, 18510611, 18589584, 18728661, 19082493, 19147506, 19384296, 19722231, 19888426, 19998340, 20078613, 20177420, 20216541, 2…
16	Coronary Artery Disease	PubMed: 20962453, 21876361
17	Cytomegalovirus Infections	PubMed: 12466474
18	Down Syndrome	PubMed: 18983896
19	Endometrial Neoplasms	URI: http://cancer.sanger.ac.uk/cosmic/sample/overview?id=1783521; PubMed: 19190136
20	Esophageal Neoplasms	PubMed: 15244514, 15284183, 15788669, 15817609, 16219137, 16242255, 16333305, 16785472, 17551301, 19421825, 23962907, 26039424
21	Glioblastoma	PubMed: 16773218
22	Graft vs Host Disease	PubMed: 16920564
23	Head and Neck Neoplasms	PubMed: 15585623, 16617381, 19020767, 19339270
24	Hemifacial Spasm	PubMed: 18642643
25	Hyperhomocysteinemia	PubMed: 14656021
26	Infection	PubMed: 12466474
27	Leukemia	PubMed: 16130010
28	Leukemia, Lymphoid	PubMed: 16130010
29	Leukemia, Myeloid	PubMed: 17367411
30	Leukemia, Myeloid, Acute	PubMed: 18774170, 20101025, 23336575
31	Lung Neoplasms	URI: http://cancer.sanger.ac.uk/cosmic/sample/overview?id=1780092, http://cancer.sanger.ac.uk/cosmic/sample/overview?id=1780305; PubMed: 15579479, 15922487, 18221821, 19020767, 20737570, 23372658
32	Lupus Erythematosus, Systemic	PubMed: 24333266
33	Meningioma	PubMed: 18365142
34	Migraine Disorders	PubMed: 15953655
35	Multiple Myeloma	PubMed: 17546637, 17655928, 22166040
36	Neoplasm Metastasis	PubMed: 14970324
37	Neoplasms	PubMed: 15571283, 16328315, 17220568
38	Neural Tube Defects	PubMed: 15259039
39	Neuroendocrine Tumors	PubMed: 18281538
40	Ovarian Neoplasms	PubMed: 19360465, 22203729, 23113749
41	Paget Disease, Extramammary	PubMed: 16722939
42	Pancreatic Neoplasms	PubMed: 14519641, 16538493, 18515090, 19020767, 19571608, 21362378, 21487324, 22825513
43	Precursor B-Cell Lymphoblastic Leukemia-Lymphoma	PubMed: 12651279
44	Precursor Cell Lymphoblastic Leukemia-Lymphoma	PubMed: 11986237, 15459215, 15713801, 15797993, 16130010, 17136115, 18774170, 19651439, 19774638, 20101025, 20824655, 21618417, 21748308, 22074251, 22166040, 22941668, 23029095, 23336575, 23940529
45	Prostatic Neoplasms	PubMed: 16831168, 17482957, 19064578
46	Psoriasis	PubMed: 17410198
47	Rectal Neoplasms	URI: http://cancer.sanger.ac.uk/cosmic/sample/overview?id=1651648; PubMed: 10778966, 11251009, 18722050, 20165956, 20368715, 20504250, 21673069, 21865946, 22045187, 22958523, 23098521, 25041994
48	Small Cell Lung Carcinoma	PubMed: 20107425, 20578072
49	Spasm	PubMed: 18642643
50	Spinal Dysraphism	PubMed: 14745930
51	Stomach Neoplasms	PubMed: 12530000, 12975018, 15244514, 15284183, 15386366, 15640503, 15817609, 15930032, 16045580, 16317430, 16424979, 16622263, 16929515, 18505590, 18510611, 18989779, 19020767, 19332728, 20047592, 20331623, 20447923, 20651387, 21133646, 22882943, 22901148, 23065816, 23263912, 24415354, 24756984, 26970343
52	Urinary Bladder Neoplasms	URI: http://cancer.sanger.ac.uk/cosmic/sample/overview?id=1779236; PubMed: 17311259, 19837268, 21339095
53	Uterine Cervical Neoplasms	PubMed: 12845668
54	Venous Thrombosis	PubMed: 17439323
Drug Target for
#
Drug
1	1843U89
2	Doxifluridine
3	Pemetrexed
4	Plevitrexed
5	Raltitrexed
Disease Ontologies
Disease Biomarker Networks
#
Name
1	Breast neoplasm_c-Myc
2	Breast neoplasm_NF-Y
POLA2		DNA Polymerase Alpha 1, Catalytic Subunit
Diseases
Drug Target for
#
Drug
1	Dacarbazine
Cyclin E
Diseases
Associated Diseases
#
Name
	Reference
1	Adenocarcinoma	PubMed: 17360482
2	Breast Neoplasms	PubMed: 10221332, 10573103, 11172300, 12096344, 12432043, 12444551, 12754622, 12845634, 12847548, 12884237, 15147722, 15197793, 15378019, 15682439, 15802279, 16638854, 17367212, 17483245, 18174243, 18240019, 18507837, 18620730, 18665474, 19005751, 19107593, 19124506, 19704069, 20473280, 21134077, 21321214, 21410943, 21472690, 21547576, 22433433, 25159285, 25596748, 7903908, 8826852, 8972226, 9018…
3	Breast Neoplasms, Male	PubMed: 22527098
4	Bronchial Neoplasms	PubMed: 12796386
5	Carcinoma, Ductal, Breast	PubMed: 12845634, 15930334, 16520356, 19615042, 20473280, 21547576
6	Carcinoma, Hepatocellular	PubMed: 11511787, 12601350, 12713869, 14633457, 15946481, 21801719, 22548670, 25822088
7	Carcinoma, Non-Small-Cell Lung	PubMed: 10344760, 10656426, 10667567, 11212263, 12533834, 16492931, 17449943, 21145615
8	Carcinoma, Pancreatic Ductal	PubMed: 15475449, 19376121
9	Carcinoma, Renal Cell	PubMed: 11920465
10	Carcinoma, Squamous Cell	PubMed: 14719078
11	Chromosomal Instability	PubMed: 15197178
12	Colonic Neoplasms	PubMed: 12845634, 15202011, 15858123
13	Colorectal Neoplasms	PubMed: 18852474, 19143860, 20029639, 20677343
14	Esophageal Neoplasms	PubMed: 11903577
15	Fallopian Tube Neoplasms	PubMed: 17668415
16	Fibrosarcoma	PubMed: 15228441
17	Gastrointestinal Stromal Tumors	PubMed: 21496871
18	Genomic Instability	PubMed: 15467469
19	Germinoma	PubMed: 12777997
20	Head and Neck Neoplasms	PubMed: 14719078
21	Hereditary breast cancer	PubMed: 15770521, 17096335, 17885670
22	Histiocytoma, Malignant Fibrous	PubMed: 15228441
23	Hodgkin Disease	PubMed: 12533833, 20102401
24	Inflammatory Bowel Diseases	PubMed: 15060836
25	Leukemia	PubMed: 12133429
26	Leukemia-Lymphoma, Adult T-Cell	PubMed: 15800668
27	Lung Neoplasms	URI: http://cancer.sanger.ac.uk/cosmic/sample/overview?id=1780078, http://cancer.sanger.ac.uk/cosmic/sample/overview?id=1780192, http://cancer.sanger.ac.uk/cosmic/sample/overview?id=1780257, http://cancer.sanger.ac.uk/cosmic/sample/overview?id=1781563, http://cancer.sanger.ac.uk/cosmic/sample/overview?id=1782392, http://cancer.sanger.ac.uk/cosmic/sample/overview?id=1782920; PubMed: 11106072, 1155…
28	Lymphoma	PubMed: 15147722
29	Lymphoproliferative Disorders	PubMed: 9680343
30	Melanoma	PubMed: 10594749
31	Melanoma, Cutaneous Malignant	PubMed: 11253137, 14695333, 17302609
32	Multiple Myeloma	PubMed: 12605365
33	Neoplasms	PubMed: 14719078, 15665273
34	Neuroendocrine Tumors	PubMed: 19010853
35	Ovarian Neoplasms	PubMed: 10091740, 10329035, 10463778, 11585414, 11733961, 12649672, 12845634, 15557791, 15721412, 15913747, 16568440, 16753589, 16778208, 17016588, 17320938, 17351921, 17668415, 17699858, 18281541, 18830127, 19193619, 19855998, 20336784, 20546339, 21278246, 21652059, 22287749, 22958293, 22977490, 23289505, 23787073, 25527175
36	Pancreatic Neoplasms	PubMed: 11436166, 12866960, 12877813, 14507635, 16124066, 17035403
37	Precursor Cell Lymphoblastic Leukemia-Lymphoma	PubMed: 15147722
38	Sarcoma	PubMed: 12824885
39	Skin Neoplasms	PubMed: 19913279
40	Stomach Neoplasms	PubMed: 10218458, 10547573, 10666388, 11002215, 11059220, 12064799, 12493027, 12667381, 12799636, 12845634, 15611932, 15746045, 16270527, 18841391, 19058005, 19569046, 20965966, 24662817, 7559076, 9529014, 9811181
41	Thyroid Neoplasms	PubMed: 17882495, 9626345
42	Urinary Bladder Neoplasms	PubMed: 10514396, 21111452
43	Vulvar Neoplasms	PubMed: 16918980
Drug Target for
#
Drug
1	Silibinin
Disease Ontologies
Disease Biomarker Networks
#
Name
1	Bladder Neoplasms (core network)
2	Breast neoplasm_Androgen receptor
3	Breast neoplasm_Cell-cell signaling
4	Colonic Neoplasms_Cell cycle
5	Colorectal Neoplasms_Regulation of progression through cell cycle
6	Ovarian Neoplasms (core network 1)
7	Ovarian Neoplasms (core network 2)
8	Prostatic Neoplasms_Regulation of progression through cell cycle
9	Thyroid Neoplasms (core network)
Ribonucleotide reductase, Small RR subunit, RRM1
Diseases
Associated Diseases
#
Name
	Reference
1	Adenocarcinoma	PubMed: 18414411
2	Breast Neoplasms	PubMed: 17602053, 21566726, 21980041, 24361227, 24578158
3	Carcinoma	PubMed: 18636187
4	Carcinoma, Non-Small-Cell Lung	PubMed: 15277258, 16407418, 18483375, 19304340, 20226083, 20627363, 21264830, 21642870, 21676483, 22031394, 22052224, 22173087, 22551904, 22761669, 23982437, 25560468, 26028097
5	Neoplasms	PubMed: 14729598
6	Ovarian Neoplasms	PubMed: 22203729, 22541066
7	Pancreatic Neoplasms	PubMed: 19543324
8	Small Cell Lung Carcinoma	PubMed: 20107425
Drug Target for
#
Drug
1	Triapine
DDC	Dopa Decarboxylase
Diseases
Associated Diseases
#
Name
	Reference
1	Attention Deficit Disorder with Hyperactivity	PubMed: 11443526
2	Bipolar Disorder	PubMed: 10578236, 12116187
3	Colorectal Neoplasms	PubMed: 19329758
4	Congenital Hyperinsulinism	PubMed: 16403819
5	Lung Neoplasms	URI: http://cancer.sanger.ac.uk/cosmic/sample/overview?id=1780189
6	Multiple Sclerosis	PubMed: 18941528
7	Neoplasm, Residual	PubMed: 15322424
8	Neoplasms	PubMed: 18586020
9	Neuroblastoma	PubMed: 15322424
10	Schizophrenia	PubMed: 11673800
11	Schizophrenia, Paranoid	PubMed: 15318031
12	Suicide	PubMed: 17948905
13	Tobacco Use Disorder	PubMed: 15879433, 16740595, 17184203
Drug Target for
#
Drug
1	Carbidopa
Disease Ontologies
Disease Biomarker Networks
#
Name
1	Breast neoplasm_Androgen receptor
2	Schizophrenia
